# Supplementary material for: The relationship between task value of learning English and English achievement among art majors: A moderated chain mediation model analysis
Source: PLoS One. 2026 May 15;21(5):e0349225. doi: 10.1371/journal.pone.0349225 (PMC13178886; doi:10.1371/journal.pone.0349225)
Supplement: S2 Data — The processed and anonymized data file containing all variables analyzed in this study. (XLSX) [file pone.0349225.s002.xlsx]

## Sheet: S2 Data. Anonymous dataset unde
	Demographic Information								Task Value of Learning English（TVLE）									Learning Engagement（LE）																	Self-Efficacy(SE)									Learning Procrastination(LP)
total seconds	Q1 Gender	Q2 Age	Q3 Major	Q4 Grade/Year	Q5 At what grade did you start learning English?	Q6 Total duration of English learning	Q7Have you ever been abroad?	Q8 Total duration of stay abroad (months)	Q9_Row1	Q9_Row2	Q9_Row3	Q9_Row4	Q9_Row5	Q9_Row6	Q9_Row7	Q9_Row8	Q9_Row9	Q10_Row1	Q10_Row2	Q10_Row3	Q10_Row4	Q10_Row5	Q10_Row6	Q10_Row7	Q10_Row8	Q10_Row9	Q10_Row10	Q10_Row11	Q10_Row12	Q10_Row13	Q10_Row14	Q10_Row15	Q10_Row16	Q10_Row17	Q11_Row1	Q11_Row2	Q11_Row3	Q11_Row4	Q11_Row5	Q11_Row6	Q11_Row7	Q11_Row8	Q11_Row9	Q12_Row1	Q12_Row2	Q12_Row3	Q12_Row4	Q12_Row5	Q12_Row6
292	2	19	2	2	2	2	2	0	3	3	4	3	4	5	3	3	4	3	4	4	3	3	3	4	3	3	3	4	2	3	4	4	4	4	4	3	3	4	4	2	2	4	2	3	2	4	2	3	2
238	2	20	6	2	2	2	2	0	5	4	5	5	4	5	5	5	5	4	5	5	4	3	4	5	4	4	5	4	4	5	5	4	4	5	3	2	5	4	5	5	4	4	5	2	1	1	1	2	2
246	2	20	4	2	2	1	2	0	5	5	5	5	4	4	5	5	5	4	4	4	4	4	3	4	3	4	4	3	4	4	4	3	4	4	4	4	3	4	4	4	3	3	5	2	1	2	1	2	1
241	2	20	4	2	2	1	2	0	4	4	4	4	4	4	4	4	4	4	2	3	4	4	4	2	3	4	4	3	2	4	4	3	3	3	5	3	4	4	4	4	3	3	4	2	3	2	2	2	3
365	2	19	5	2	1	4	2	0	5	5	5	5	5	5	5	5	5	5	5	5	5	4	4	4	4	4	5	4	4	5	4	2	4	4	4	3	4	4	4	5	3	4	5	3	2	1	2	1	2
196	2	19	2	2	2	1	2	0	4	4	4	4	4	4	4	5	5	4	4	3	4	5	3	4	4	4	4	3	3	4	4	4	3	3	4	3	4	5	5	3	3	3	4	2	2	1	2	1	1
318	1	20	6	2	1	4	1	12	5	4	5	5	4	5	4	5	4	5	5	4	4	4	3	4	4	3	4	3	3	3	5	3	3	3	5	3	4	4	3	5	4	4	5	2	2	1	1	1	2
108	1	20	1	2	2	3	2	0	2	2	3	5	4	5	3	3	2	4	5	4	5	4	4	5	4	4	5	5	4	5	5	5	4	3	3	4	4	5	4	2	2	3	4	1	1	2	2	1	2
565	2	20	1	2	2	1	2	0	3	3	4	4	4	3	3	4	3	3	3	3	4	4	3	4	3	3	3	4	4	4	3	3	3	4	4	3	2	3	3	5	3	3	4	2	2	1	1	1	2
189	2	19	4	2	1	4	2	0	5	3	4	4	4	4	4	4	3	2	2	2	2	1	2	2	3	3	4	3	3	4	4	3	3	2	2	2	2	1	1	3	2	2	2	3	3	4	4	5	5
278	2	20	6	2	1	4	2	0	4	4	3	5	4	5	5	5	5	3	1	1	4	2	1	4	3	2	2	3	3	3	2	3	3	2	3	3	3	2	1	2	2	2	3	4	4	4	5	5	4
139	2	19	6	2	2	2	2	0	2	2	3	3	3	2	4	3	2	3	2	2	2	1	3	4	3	1	3	2	2	2	2	3	3	3	2	3	3	2	2	3	2	4	4	4	5	5	5	5	5
286	2	19	4	2	1	4	2	0	5	4	4	3	4	3	4	5	5	2	4	3	3	4	4	3	3	2	3	3	3	2	3	3	2	3	4	2	4	2	2	3	2	1	3	3	3	3	4	5	5
236	2	21	4	2	2	2	1	0	5	4	4	3	4	3	2	5	4	3	3	4	5	3	5	4	5	4	4	4	3	3	5	3	4	5	2	5	1	1	5	4	2	4	5	2	3	3	4	4	3
355	2	19	5	2	1	2	2	0	4	4	4	4	4	4	4	4	4	2	2	2	2	2	2	2	2	2	2	2	2	2	2	2	2	2	1	2	2	3	3	2	2	2	4	3	4	4	4	4	4
354	1	19	6	2	2	3	2	0	5	5	5	4	4	5	5	4	5	1	2	1	3	3	1	3	3	3	3	2	4	3	3	2	2	3	2	2	2	2	3	3	3	3	2	4	4	4	5	4	5
230	2	19	2	2	2	1	2	0	4	4	4	4	4	4	4	4	4	3	2	1	3	3	2	2	1	2	3	3	3	1	1	2	2	3	5	5	5	5	5	5	3	3	4	5	4	4	4	4	4
426	2	20	1	2	2	2	2	0	4	3	3	3	4	4	4	3	4	2	2	2	4	1	3	3	3	2	3	3	3	3	3	4	3	1	4	4	4	4	4	4	4	4	4	4	3	3	4	4	3
176	2	20	2	2	2	2	2	0	5	5	5	4	4	4	4	5	5	4	2	2	3	3	4	3	3	4	4	4	3	4	3	3	3	3	5	5	5	5	5	5	5	5	5	2	2	2	2	4	3
281	2	20	4	2	2	3	2	0	5	4	4	3	4	5	5	5	3	4	4	4	4	2	2	5	2	3	4	4	2	3	4	5	4	4	3	2	2	3	4	4	3	3	4	4	2	2	4	4	3
287	2	21	3	2	1	4	2	0	4	4	3	4	3	4	4	4	4	3	5	2	5	4	3	4	3	3	3	4	3	4	4	4	2	3	3	3	3	2	4	3	3	4	4	3	2	4	3	4	3
198	1	21	2	2	1	1	2	0	2	3	3	4	4	4	4	3	2	3	3	4	4	2	5	5	3	4	4	5	3	3	5	2	3	3	2	4	2	4	2	5	3	2	5	3	2	2	3	4	3
387	2	19	5	2	1	4	2	0	5	5	5	5	5	5	5	5	5	1	2	2	2	3	1	1	3	1	2	1	1	2	1	3	2	1	5	5	5	5	5	4	4	5	5	2	5	4	3	4	5
253	2	19	4	2	1	3	2	0	4	3	5	4	4	3	4	5	5	5	3	3	4	5	5	5	4	4	3	3	4	4	4	5	3	3	4	5	3	5	4	4	4	4	5	3	2	3	3	3	2
224	1	19	3	2	2	4	2	0	4	4	4	4	4	4	4	4	4	3	4	2	4	3	3	3	4	3	3	3	3	4	3	3	4	3	3	2	2	4	3	4	4	2	4	4	1	4	4	3	3
227	2	20	1	2	2	1	2	0	4	4	4	4	4	4	5	4	5	4	4	3	3	3	4	5	3	3	4	4	3	3	3	4	3	4	4	4	4	4	4	3	4	3	4	3	3	2	2	3	3
228	2	20	3	2	2	2	2	0	5	5	4	5	5	5	5	5	5	5	5	5	5	5	5	5	5	5	5	5	4	5	5	5	5	5	4	3	4	2	2	4	3	1	4	3	3	2	3	3	4
188	2	19	2	2	2	1	2	0	3	4	4	4	4	4	4	5	5	2	4	1	1	3	2	3	2	3	4	5	3	3	2	3	3	2	3	2	2	3	1	4	2	3	4	4	4	4	3	3	4
369	2	20	1	2	2	1	2	0	4	4	4	4	4	4	4	4	4	4	4	3	4	3	3	4	3	3	3	3	4	3	3	4	2	4	2	5	3	3	4	4	4	3	4	2	3	3	2	3	2
256	2	20	6	2	1	2	2	0	4	4	4	3	4	4	5	5	5	4	4	3	4	3	3	4	3	3	3	4	3	4	3	3	4	3	3	5	4	4	4	2	3	3	4	3	3	4	2	3	2
300	2	19	6	2	2	1	2	0	5	4	3	3	4	4	4	3	5	3	4	3	3	4	3	4	3	4	3	3	3	4	4	4	3	4	5	3	3	5	5	3	3	3	5	3	2	2	2	3	2
195	2	19	3	2	2	1	2	0	5	4	5	4	4	4	5	5	5	4	4	4	4	5	4	4	4	4	4	4	4	4	4	4	4	4	4	4	4	4	4	4	4	4	4	2	2	2	2	3	2
297	2	19	6	2	2	1	2	0	4	4	4	3	4	5	5	5	4	3	3	4	3	2	2	3	3	4	4	3	3	4	4	3	3	4	4	4	4	3	4	5	4	4	4	3	2	2	3	3	1
219	2	21	5	2	2	2	2	0	5	5	5	5	5	5	5	5	5	3	3	3	3	2	3	3	3	2	3	3	3	3	2	3	3	3	5	5	4	3	3	3	3	3	3	4	3	3	3	3	3
126	2	19	6	2	2	1	1	1	2	4	4	5	5	4	5	5	4	4	4	5	5	3	4	4	3	4	3	4	4	4	4	4	3	3	5	3	3	3	4	4	4	4	4	3	3	3	2	3	2
283	2	19	4	2	2	1	2	0	4	4	1	4	3	3	4	4	4	4	4	4	4	4	4	4	3	4	4	4	3	3	4	3	3	4	4	4	3	4	4	3	4	5	5	3	4	4	3	3	3
395	2	20	5	2	2	2	2	0	3	3	2	2	3	3	3	3	4	3	3	3	3	2	2	3	2	2	3	3	3	3	2	3	2	3	4	3	3	4	3	3	3	3	3	4	3	2	3	3	3
242	1	20	3	2	2	2	2	0	4	4	4	4	4	4	4	4	4	3	3	4	4	4	3	4	3	4	3	3	3	4	2	2	2	3	5	4	3	3	4	3	4	3	4	3	2	2	3	3	3
255	1	21	6	2	2	1	2	0	4	4	5	5	4	5	5	5	4	4	2	2	2	3	3	3	2	2	4	3	2	2	3	2	3	3	2	2	2	3	2	2	2	4	3	4	2	4	4	3	2
215	2	19	2	2	3	3	2	0	5	4	2	2	3	2	1	1	1	3	3	3	3	3	3	3	3	3	3	3	3	3	3	3	3	3	2	2	2	2	2	2	2	2	2	3	4	3	4	2	3
281	2	19	4	2	1	4	2	0	5	4	4	4	4	4	5	5	5	5	5	4	4	5	4	4	4	4	5	4	4	4	5	5	3	4	4	4	4	4	4	4	3	3	3	2	3	3	2	2	2
253	2	19	2	2	2	2	2	0	4	3	3	4	3	4	4	3	4	3	4	4	3	4	3	3	3	3	3	4	3	3	3	3	3	3	4	4	4	3	3	3	3	3	4	2	3	3	3	2	2
269	2	20	5	2	3	3	1	1	5	3	4	3	3	4	4	3	3	3	4	4	4	3	4	3	3	3	4	4	4	3	3	4	3	3	4	4	3	3	4	3	3	4	4	3	2	2	2	2	2
290	1	20	6	2	2	1	2	0	5	4	4	3	3	3	4	5	4	4	5	3	5	4	4	4	4	4	5	5	4	4	5	5	3	4	3	3	4	4	4	5	4	5	4	4	3	3	3	2	2
241	2	20	2	2	2	1	2	0	3	4	4	4	4	5	4	4	5	4	4	4	3	3	3	2	3	3	3	4	3	3	3	3	1	3	4	3	3	4	5	4	3	2	3	4	4	3	3	2	3
113	2	20	5	2	1	3	2	0	5	5	5	5	5	5	5	5	5	5	5	5	5	5	5	5	5	5	5	5	5	5	5	5	5	5	4	4	4	4	3	3	3	3	3	4	4	4	4	2	2
287	2	20	5	2	2	1	2	0	5	5	4	4	4	4	4	4	5	4	5	4	4	4	3	5	3	3	4	4	4	5	5	4	4	4	4	4	5	5	4	3	3	3	4	3	2	2	2	2	2
259	2	19	6	2	2	2	2	0	5	5	5	5	4	5	5	3	3	4	4	4	5	5	4	4	4	4	5	5	4	4	5	4	4	4	4	4	4	4	4	4	4	4	5	2	2	2	2	2	1
341	2	19	6	2	2	2	2	0	5	5	5	4	5	4	5	4	5	5	4	5	5	5	4	5	4	5	5	4	3	4	4	4	4	4	5	5	5	4	5	5	4	4	5	2	1	2	1	2	2
218	2	19	6	2	3	3	2	0	5	4	5	5	4	5	4	5	5	4	4	4	4	4	3	3	4	4	4	4	3	3	5	3	3	4	4	5	5	4	4	4	4	4	4	2	2	2	1	2	2
305	2	20	1	2	2	1	1	0	4	4	4	4	4	5	4	4	4	3	4	3	4	3	4	3	3	2	4	3	4	3	3	3	4	4	4	4	4	5	4	4	4	4	4	2	2	2	2	2	2
266	2	19	1	2	2	1	2	0	4	4	3	4	4	4	4	4	4	3	5	4	5	3	4	4	3	3	3	3	4	3	4	4	3	4	4	3	3	4	4	4	4	3	4	2	2	2	2	2	2
213	2	19	3	2	1	2	1	0	4	4	5	5	4	4	5	4	5	3	4	3	4	4	3	4	4	5	4	3	4	5	3	3	3	4	4	4	5	3	3	4	3	3	4	2	2	2	2	2	2
188	2	19	6	2	1	4	2	0	5	4	3	4	4	5	4	5	4	4	4	5	4	4	4	3	4	4	4	3	4	4	5	4	4	4	4	4	4	5	4	4	4	4	4	2	2	2	2	2	2
320	2	20	4	2	2	1	2	0	5	4	3	4	4	3	2	4	4	4	4	4	4	4	3	4	4	4	4	4	3	3	3	4	3	4	4	4	4	5	5	3	3	4	4	2	1	2	1	2	2
194	2	21	2	2	2	4	2	0	5	3	4	3	4	4	4	5	5	5	5	5	5	3	3	4	4	5	5	3	3	4	5	3	4	4	5	5	5	5	5	5	5	5	5	2	2	2	2	2	2
251	2	19	6	2	2	1	2	0	5	4	4	4	4	5	5	5	5	4	5	5	5	5	5	5	5	5	5	5	4	4	5	4	4	4	4	4	4	4	3	3	3	4	4	2	2	2	1	2	2
226	2	19	6	2	2	1	2	0	5	5	5	5	5	5	5	5	5	5	5	5	5	5	5	5	5	5	5	5	5	5	5	5	5	5	5	5	5	5	5	5	5	5	5	2	2	2	2	2	3
236	2	19	4	2	1	4	2	0	4	4	4	4	4	4	4	4	4	4	4	4	4	4	4	4	3	3	4	4	3	3	4	4	4	4	4	5	4	4	4	5	4	5	5	2	2	2	2	2	2
437	1	20	5	2	1	2	2	0	4	3	3	4	4	4	3	3	4	3	4	4	3	3	3	4	4	4	3	3	4	4	3	2	3	4	4	4	3	3	4	3	3	4	4	2	1	2	1	2	3
468	2	19	6	2	1	4	2	0	5	4	4	4	4	4	4	5	5	4	4	5	5	5	4	4	5	4	4	3	4	4	4	4	3	4	5	3	4	3	4	4	3	3	3	2	3	2	1	2	1
295	1	19	4	2	1	2	2	0	4	4	4	4	3	3	4	4	4	3	4	4	3	4	2	3	3	4	4	3	3	3	3	2	3	2	4	3	2	2	4	2	3	2	3	2	3	2	2	2	4
129	1	20	4	2	2	3	2	0	5	5	5	5	5	5	5	5	5	5	5	5	5	4	4	4	4	4	4	4	3	3	3	3	3	4	3	5	3	4	4	4	3	5	5	3	2	2	2	2	2
297	2	20	1	2	1	4	2	0	5	4	4	5	4	4	5	5	5	3	3	3	3	3	3	3	3	3	3	3	3	3	3	3	3	3	4	4	4	4	4	4	4	4	4	3	3	4	4	2	2
305	2	19	4	2	2	2	2	0	4	4	4	4	4	4	4	4	4	4	4	3	4	4	5	4	3	4	4	4	3	4	4	4	4	3	4	4	3	3	4	3	3	3	3	2	2	2	2	2	3
353	2	20	5	2	2	2	2	0	4	4	4	4	4	4	4	4	4	2	3	2	2	2	3	2	2	3	3	3	2	3	2	3	2	3	3	2	3	3	3	2	2	2	2	3	3	2	2	2	2
403	1	19	5	2	2	1	2	0	4	4	4	3	2	3	3	4	4	4	4	3	3	4	3	3	3	3	4	2	3	4	3	3	4	3	3	4	3	4	4	4	3	3	3	2	3	2	1	2	2
287	2	19	4	2	2	1	2	0	5	4	4	5	5	4	4	4	5	4	4	3	4	4	3	3	3	4	4	4	3	4	3	3	3	4	4	4	4	4	4	4	4	4	4	3	2	2	3	2	2
271	2	19	4	2	2	2	2	0	4	4	4	4	4	4	4	4	4	4	4	4	4	4	3	4	3	4	4	4	3	4	3	2	2	3	2	3	3	4	3	4	3	3	5	3	2	2	3	2	3
287	2	19	4	2	2	1	2	0	4	4	4	3	4	4	4	3	4	3	3	4	4	3	3	3	4	4	3	4	3	4	5	3	4	4	3	3	3	3	4	3	3	3	4	2	2	2	3	2	4
258	2	20	4	2	2	1	2	0	4	4	3	5	4	5	4	4	4	4	2	3	4	4	4	5	4	4	4	4	3	4	3	4	3	3	4	3	3	4	4	4	2	2	4	2	2	2	2	2	3
220	2	19	2	2	1	4	2	0	5	5	4	4	4	5	4	4	4	5	4	4	4	4	4	4	3	3	4	4	3	3	3	4	3	3	4	3	3	4	5	3	3	3	2	2	2	2	3	2	3
335	2	20	5	2	1	4	2	0	4	4	5	3	4	5	5	4	4	3	4	4	4	3	4	4	3	4	4	3	4	4	4	3	3	3	2	2	3	2	2	2	2	2	2	3	3	2	2	2	3
244	2	19	6	2	2	1	2	0	4	4	4	4	4	4	2	4	4	3	4	3	3	3	3	4	4	4	4	3	3	3	4	4	3	4	4	3	4	4	4	3	4	3	4	4	3	4	3	2	2
270	2	20	2	2	2	1	2	0	4	4	3	4	4	4	4	3	3	4	5	3	5	2	3	4	3	3	4	4	3	4	3	4	4	3	5	3	4	4	3	4	3	3	4	2	3	3	2	2	2
391	1	19	5	2	2	1	2	0	5	3	3	4	3	4	4	3	5	3	4	3	4	4	3	3	4	4	4	3	3	4	4	2	3	3	5	3	3	3	4	3	3	3	3	3	1	2	3	2	1
195	2	19	6	2	1	4	2	0	4	4	4	3	4	4	2	4	4	4	5	4	4	4	4	4	2	3	3	3	3	4	4	4	4	4	3	3	4	4	2	2	3	4	4	4	4	4	4	2	3
199	2	19	3	2	2	1	2	0	4	4	3	3	4	4	3	4	4	3	4	4	3	3	4	4	4	4	3	4	4	5	5	4	3	4	4	3	4	4	4	3	3	3	4	2	1	1	1	2	2
358	2	20	2	2	2	1	2	0	4	4	4	4	4	4	4	4	4	4	4	5	5	4	3	4	3	3	3	4	4	3	4	4	3	4	4	3	5	4	4	3	3	4	5	2	2	2	2	2	1
279	1	21	4	2	2	1	2	0	5	5	4	4	5	4	5	4	5	4	4	4	5	5	5	5	4	4	4	4	3	4	4	4	3	4	4	4	4	4	4	4	4	4	4	1	1	3	1	1	1
238	1	19	1	2	2	3	2	0	4	5	4	4	4	4	4	4	4	4	4	3	4	4	3	4	3	4	4	4	4	4	4	4	4	4	4	5	4	4	4	4	4	4	4	3	1	1	1	1	1
210	2	20	2	2	1	4	1	1	4	5	4	5	5	4	5	4	5	4	5	4	5	4	5	4	5	4	5	4	5	5	4	5	4	5	4	5	4	5	5	4	5	4	5	3	1	2	3	1	2
298	2	20	6	2	1	4	1	0	5	5	4	3	5	4	5	5	5	4	4	5	4	3	4	4	3	4	4	4	3	4	4	3	3	4	5	5	5	4	4	4	4	4	5	2	3	2	2	1	1
260	2	20	3	2	2	2	2	0	5	5	5	5	5	5	5	5	5	5	5	5	5	5	5	5	5	5	5	5	5	5	5	5	5	5	5	5	5	5	5	5	5	5	5	3	2	2	3	1	1
227	1	21	4	2	2	2	2	0	4	4	4	5	4	4	4	5	4	3	4	4	5	2	3	4	3	4	4	4	4	4	5	3	2	3	5	4	4	4	4	3	4	3	4	2	3	2	2	1	1
460	2	20	1	2	2	2	2	0	4	4	4	4	4	4	5	5	5	4	4	3	4	3	3	2	4	3	4	3	3	3	3	4	2	4	3	3	2	3	4	4	4	4	4	2	3	3	4	1	1
249	2	19	6	2	2	2	2	0	5	5	5	4	4	4	4	5	4	4	4	5	4	5	4	4	3	4	4	5	3	4	4	4	5	5	4	5	5	4	4	4	4	5	4	2	1	2	1	1	1
317	2	19	3	2	2	1	2	0	3	3	4	3	4	4	4	3	3	3	4	2	3	1	3	3	3	1	3	3	3	3	3	4	3	3	2	2	3	2	2	3	1	3	3	3	4	4	5	5	5
421	1	19	5	2	2	4	2	0	2	3	3	4	3	3	4	2	2	2	2	3	2	3	3	3	1	3	3	3	3	3	3	2	2	3	1	1	2	3	2	2	2	3	3	3	3	4	4	5	4
236	2	19	1	2	2	1	2	0	1	1	1	1	1	2	2	2	2	2	1	1	1	2	3	3	1	2	2	3	2	2	2	2	1	1	4	4	4	4	4	4	4	4	4	4	4	4	4	5	5
275	2	19	4	2	2	1	2	0	4	4	4	3	2	2	4	5	4	3	3	4	4	2	3	4	4	4	4	5	3	4	3	3	3	4	4	2	2	3	4	4	3	4	2	4	3	3	4	5	5
200	1	20	2	2	2	1	2	0	2	2	2	3	3	3	2	2	2	2	2	2	2	2	2	3	2	2	2	2	2	2	2	2	2	2	2	3	1	3	1	3	2	2	2	2	4	4	4	5	4
193	1	19	6	2	2	3	2	0	2	1	2	2	1	2	2	1	1	3	3	2	2	3	3	3	3	3	3	3	3	1	1	1	3	2	1	1	1	1	1	1	2	2	2	4	4	4	4	4	3
178	1	20	3	2	2	1	2	0	5	5	5	5	4	5	5	5	5	2	2	2	2	3	3	2	3	2	2	3	2	2	2	3	3	3	5	5	5	4	5	5	5	5	5	4	5	3	4	4	3
282	1	20	4	2	1	3	2	0	4	4	3	5	5	4	5	3	5	3	5	4	5	4	5	5	5	5	3	4	4	4	4	4	3	4	3	2	2	4	4	4	4	2	2	4	4	5	5	4	4
199	2	19	6	2	2	1	2	0	2	2	3	3	2	4	3	3	2	2	2	3	3	1	2	2	3	3	2	3	2	2	1	3	2	2	3	3	3	2	2	2	1	3	3	4	4	5	5	4	5
236	2	20	3	2	2	2	2	0	5	4	4	3	5	5	4	5	5	3	3	3	4	2	2	2	2	1	3	2	2	1	4	4	2	2	3	2	2	1	2	3	2	2	2	3	3	4	4	4	4
334	2	19	1	2	1	4	2	0	4	4	5	5	3	3	4	4	5	3	3	3	2	2	1	2	2	3	3	4	2	1	1	2	3	2	2	3	2	3	4	3	3	2	2	3	4	4	2	4	4
189	2	19	6	2	2	1	2	0	5	4	4	4	4	3	2	1	1	3	3	2	2	2	2	3	3	3	2	2	3	2	2	2	2	2	3	2	2	3	1	1	2	2	3	3	3	3	4	4	5
244	2	20	5	2	2	1	2	0	4	4	4	4	4	4	4	4	4	3	3	2	2	2	2	3	1	3	2	3	2	3	3	3	3	3	4	3	3	2	1	1	2	2	4	3	4	4	4	4	3
343	2	20	6	2	2	1	2	0	4	4	2	5	4	4	5	5	4	2	2	1	4	1	1	1	3	2	4	2	3	2	2	3	3	1	2	2	3	3	4	3	3	2	3	4	3	4	5	4	5
253	2	19	4	2	2	3	2	0	3	3	3	3	3	3	3	3	3	4	2	3	4	3	3	2	3	4	2	3	2	3	3	2	3	3	2	3	3	2	3	1	3	2	3	3	5	3	3	5	5
248	2	20	1	2	1	2	1	2	5	4	4	5	4	3	4	4	4	3	4	3	3	3	3	2	3	1	2	3	3	4	3	3	3	2	3	2	3	2	3	3	3	3	3	4	5	4	3	5	3
181	2	20	1	2	2	1	2	0	4	4	4	4	3	3	4	3	4	2	3	3	3	1	2	3	2	2	3	2	3	3	3	3	3	1	3	2	2	2	2	3	2	2	1	4	2	5	4	5	4
766	2	19	1	2	2	1	2	0	4	4	4	4	4	4	4	4	4	2	2	2	2	2	2	2	2	2	2	2	2	2	2	2	2	2	2	3	3	3	3	3	3	3	2	4	3	5	5	5	4
377	2	19	6	2	1	2	2	0	2	2	2	3	2	2	3	2	2	2	1	1	1	3	3	2	2	2	2	3	1	1	2	2	1	1	3	3	3	3	3	2	2	2	1	4	5	4	3	5	5
272	2	19	4	2	2	1	2	0	3	3	2	2	4	3	4	4	3	3	3	2	2	4	3	3	2	3	3	3	3	3	2	2	3	3	2	2	2	3	3	4	2	2	3	4	4	3	3	5	3
330	2	19	5	2	1	4	2	0	4	4	3	3	2	3	4	3	5	1	3	2	1	3	2	3	2	3	3	3	3	3	2	3	3	3	2	3	3	3	4	3	3	3	4	4	5	5	4	5	4
319	1	20	5	2	2	1	2	0	3	3	3	3	3	3	3	3	3	2	2	2	2	2	1	3	1	2	2	3	2	1	1	1	1	1	2	2	3	3	1	2	2	1	2	3	3	2	2	5	5
278	2	19	5	2	2	3	2	0	5	4	5	5	4	4	5	5	5	2	2	3	3	1	1	1	1	2	3	2	3	3	2	2	3	3	2	2	1	3	3	2	2	2	3	2	3	3	5	5	5
438	1	20	5	2	2	2	1	1	5	5	4	4	3	5	4	4	4	3	2	4	4	4	3	3	3	4	3	3	3	3	3	4	4	3	3	4	3	3	2	4	3	4	3	3	3	4	4	4	3
335	2	19	2	2	2	2	2	0	3	2	3	2	4	4	4	4	4	3	4	3	4	3	3	4	3	2	4	3	4	3	4	4	4	3	5	4	2	4	3	4	2	3	5	3	3	3	3	4	3
202	2	19	4	2	1	4	2	0	5	3	2	5	4	4	3	5	3	4	4	3	3	4	3	4	1	4	3	4	2	3	3	3	2	3	3	3	3	2	4	3	3	2	2	3	3	4	4	4	3
364	2	18	5	2	2	2	2	0	4	3	3	4	3	3	4	3	4	3	3	2	2	2	1	3	3	2	3	3	2	2	3	2	1	3	2	2	3	2	3	3	3	3	3	3	3	4	3	4	4
256	1	20	5	2	2	1	2	0	4	4	3	5	4	4	3	4	3	2	3	3	3	3	3	4	3	2	2	2	3	3	3	3	3	2	2	2	1	1	2	3	3	4	1	3	3	3	4	4	4
293	2	19	3	2	2	1	2	0	4	4	5	3	4	5	5	4	4	2	2	2	4	1	3	4	3	2	4	2	3	1	3	3	3	2	5	4	4	3	4	4	2	3	4	3	3	3	4	4	3
269	1	20	2	2	2	2	2	0	5	5	4	4	4	5	5	5	5	2	1	1	1	2	3	2	3	2	3	3	2	2	2	3	3	1	1	2	2	1	2	2	1	2	1	4	4	4	4	4	4
250	2	19	2	2	1	2	2	0	4	4	4	4	4	4	5	5	5	3	4	3	2	2	2	3	2	3	3	3	3	3	3	4	2	2	3	3	3	3	2	2	3	3	1	4	3	4	4	4	4
269	2	19	5	2	3	3	2	0	3	2	2	2	3	3	2	2	3	2	3	2	1	1	3	2	3	1	3	2	3	1	3	2	2	2	2	2	2	4	3	2	3	2	2	3	3	4	4	4	3
330	2	19	3	2	2	2	2	0	5	4	3	3	3	2	3	3	3	2	3	1	4	1	3	3	2	3	2	3	3	3	3	2	3	3	3	3	4	3	2	3	2	3	3	3	4	3	3	4	3
243	2	20	3	2	2	1	2	0	4	4	3	3	4	4	4	3	4	2	2	2	2	3	3	3	3	3	3	3	2	2	2	3	3	2	3	3	1	2	1	1	2	1	1	3	3	4	4	4	3
277	2	20	4	2	2	1	1	0	4	3	5	3	5	4	5	5	5	1	1	2	3	3	3	3	3	3	3	3	2	2	1	2	2	3	3	3	3	2	4	2	2	3	2	3	3	5	3	4	4
268	2	19	4	2	1	4	2	0	2	2	2	2	2	3	1	4	4	2	3	1	3	2	3	2	3	4	3	3	3	4	3	2	3	2	2	1	2	2	2	3	3	2	2	4	3	3	4	4	3
348	1	19	4	2	2	2	2	0	4	4	4	4	4	4	4	4	4	2	2	3	3	4	3	4	4	4	3	4	3	3	4	3	3	2	3	3	3	2	2	2	3	4	4	3	3	3	4	4	3
229	2	19	3	2	2	2	2	0	5	5	3	5	4	5	3	3	4	2	4	3	3	3	1	1	3	1	3	2	3	2	1	3	2	3	1	3	3	2	3	1	3	2	2	4	4	5	4	4	4
491	2	19	4	2	2	1	2	0	4	3	3	2	2	4	4	4	4	3	3	3	2	2	1	1	2	3	3	3	3	3	4	4	3	3	2	2	2	4	4	4	3	3	2	4	4	4	4	4	3
336	2	19	2	2	2	2	2	0	4	4	2	3	3	4	4	4	5	3	4	2	3	2	3	2	3	3	2	2	3	2	3	3	2	3	3	1	1	3	3	2	2	2	3	3	4	4	3	4	4
190	1	19	5	2	2	3	2	0	4	4	4	4	4	4	4	4	4	2	3	2	3	1	1	3	3	1	3	3	2	2	1	1	2	3	2	2	3	2	2	1	1	2	3	4	3	4	3	4	4
129	2	19	5	2	1	2	1	0	4	3	3	3	3	4	4	3	4	3	3	3	3	1	3	2	2	1	3	3	3	2	3	2	2	1	3	3	3	2	2	3	2	3	1	3	3	4	4	4	5
203	2	19	4	2	1	2	2	0	4	4	3	5	3	3	2	5	4	4	4	4	4	2	3	4	4	3	4	4	4	4	4	5	3	2	4	2	2	2	2	2	2	3	3	3	4	3	4	4	5
293	1	20	2	2	2	1	2	0	5	4	5	5	4	5	5	5	5	4	2	2	4	2	3	4	3	2	4	2	2	2	3	3	3	2	2	2	3	3	2	3	3	4	4	4	4	4	4	4	3
224	2	19	4	2	1	4	2	0	5	3	4	3	4	4	4	4	4	3	3	3	4	4	4	2	3	4	3	3	3	2	3	3	3	2	2	3	3	3	4	5	3	2	2	3	4	4	4	4	4
387	2	19	3	2	2	2	2	0	4	4	4	4	4	5	4	2	4	3	2	2	1	3	2	3	2	3	1	2	2	3	2	3	2	2	2	3	2	3	2	1	2	3	4	4	4	4	4	4	3
248	1	19	6	2	2	2	2	0	4	4	4	4	3	3	4	3	4	2	2	3	3	2	1	2	3	3	4	1	3	3	2	2	2	2	3	3	2	2	2	1	2	4	1	3	5	3	3	4	3
363	2	20	2	2	2	2	2	0	5	4	4	5	3	4	4	4	5	2	3	2	2	3	3	3	3	1	3	2	3	2	3	2	2	3	4	3	3	1	2	2	2	2	2	4	5	4	5	4	5
275	1	20	6	2	2	2	2	0	4	4	3	5	3	2	5	3	3	4	5	3	2	2	2	2	2	2	2	3	3	2	3	3	2	2	2	3	2	2	2	3	2	2	1	4	3	3	5	4	4
226	2	19	4	2	2	2	2	0	3	3	2	1	2	3	2	2	1	2	2	2	1	1	1	1	3	1	3	3	3	2	2	2	2	2	2	4	1	2	1	3	2	2	2	4	5	3	4	4	3
222	1	19	6	2	2	1	2	0	2	1	1	2	2	2	2	2	3	2	2	2	1	1	1	3	2	2	2	3	3	3	4	3	3	2	1	1	1	1	1	1	1	2	2	4	5	5	5	4	4
314	2	19	2	2	2	2	2	0	4	4	4	4	4	4	4	4	4	3	1	3	4	3	2	2	3	2	1	1	3	2	3	2	3	3	2	2	2	3	3	3	3	3	3	3	5	4	4	4	4
226	1	19	3	2	1	2	2	0	5	4	4	4	4	4	4	5	4	3	2	2	3	1	1	1	3	2	2	2	2	3	3	2	2	2	2	2	2	2	2	2	2	2	2	4	5	4	4	4	4
257	2	20	1	2	2	4	2	0	3	4	4	3	4	4	4	5	4	1	3	3	3	1	3	3	2	3	3	2	3	3	3	4	4	3	2	3	2	3	2	3	3	2	3	3	4	3	3	4	3
270	2	21	6	2	2	2	2	0	5	4	5	5	4	4	4	3	5	2	2	2	4	2	3	4	3	4	3	3	3	3	3	2	3	3	5	3	5	3	3	4	2	2	1	3	3	4	3	4	3
411	2	19	1	2	1	4	1	1	4	4	2	3	3	4	4	3	3	2	2	1	3	1	3	2	1	2	3	3	3	3	2	3	2	2	4	3	2	2	2	2	3	1	3	4	3	2	3	4	4
401	2	20	5	2	2	1	2	0	4	4	4	4	4	4	4	4	4	3	3	2	2	2	2	1	3	1	3	2	3	1	2	3	1	2	4	4	4	3	3	2	3	2	3	3	3	3	5	4	4
383	1	20	2	2	1	4	2	0	4	4	3	4	4	4	4	3	4	1	3	2	2	2	2	3	1	1	3	3	2	3	1	3	2	3	2	4	3	2	3	2	3	4	3	4	3	3	3	4	3
202	2	19	6	2	1	2	2	0	5	4	4	4	5	3	4	4	5	3	4	2	4	3	4	3	1	1	2	3	2	2	1	3	3	2	3	4	2	3	4	3	2	2	3	2	4	4	4	4	4
243	2	20	3	2	1	4	2	0	4	4	4	4	4	4	4	4	4	4	4	4	3	4	3	4	4	4	4	4	3	3	4	4	3	4	4	4	4	5	4	4	3	4	4	3	4	3	4	4	3
247	2	19	5	2	1	4	2	0	3	4	4	4	3	2	2	5	3	1	3	3	3	3	2	2	2	3	1	2	1	2	2	3	3	3	2	2	2	2	2	1	2	2	3	3	5	5	4	4	3
318	1	19	4	2	2	3	2	0	3	3	3	3	4	4	3	3	3	3	3	3	4	4	3	4	4	5	4	3	3	4	3	3	3	4	2	2	3	3	3	4	2	4	3	3	4	4	4	4	3
388	1	19	6	2	2	2	2	0	5	4	4	4	4	5	5	5	5	1	1	1	2	2	3	3	3	2	2	3	3	3	3	3	2	2	2	3	3	1	1	2	3	3	3	2	4	5	5	4	4
387	2	19	5	2	1	4	1	1	4	4	4	4	4	4	4	4	4	3	4	3	4	3	3	2	3	4	2	2	2	3	3	3	3	2	3	3	2	2	3	4	2	2	3	3	3	4	4	4	4
240	1	19	4	2	2	3	2	0	4	3	4	4	3	4	4	4	4	4	2	2	2	3	1	3	2	2	3	4	3	3	3	3	2	2	4	2	2	2	3	2	2	2	2	3	3	3	3	4	4
373	2	20	4	2	1	2	2	0	4	4	3	5	4	4	4	5	4	3	4	3	3	3	2	3	4	4	4	4	3	3	5	3	3	3	3	4	4	3	4	2	2	4	2	3	4	2	5	4	4
271	2	20	5	2	2	1	2	0	5	4	5	3	4	4	5	4	4	1	2	1	3	1	3	2	2	1	2	3	2	2	2	3	3	3	3	3	3	2	2	4	3	4	2	4	4	4	4	4	4
318	2	19	3	2	2	2	2	0	3	3	3	3	3	4	3	3	3	3	3	3	2	3	2	2	1	3	4	3	1	3	2	3	3	3	3	2	2	2	3	2	3	2	2	4	4	3	4	4	4
278	2	19	6	2	2	1	1	1	4	4	3	5	4	4	4	5	5	4	3	3	4	3	3	3	2	2	3	3	2	3	3	3	3	3	2	3	3	4	2	4	3	4	1	3	3	4	4	4	4
271	2	19	2	2	2	1	2	0	4	4	5	5	3	5	4	5	4	3	3	2	3	3	2	2	3	1	1	2	3	1	1	3	3	2	2	3	2	2	2	4	3	3	2	3	4	3	4	4	3
254	2	20	1	2	2	2	2	0	3	4	4	4	4	5	4	5	5	2	2	1	1	3	2	2	3	4	2	2	3	3	4	3	2	2	2	3	2	2	3	3	2	2	3	4	3	4	3	4	4
454	1	20	4	2	1	4	2	0	5	2	2	1	3	3	2	4	3	4	4	2	2	2	2	3	2	3	3	3	2	3	2	3	2	3	2	2	4	4	3	3	3	3	2	4	5	3	3	4	4
247	2	21	4	2	1	3	2	0	5	3	3	3	4	4	4	4	3	3	3	2	3	1	1	2	3	3	2	2	2	1	3	3	2	3	3	3	2	2	4	3	2	2	1	4	4	3	4	4	3
253	1	20	1	2	3	3	2	0	3	3	2	2	3	3	3	3	2	1	2	2	4	3	3	3	2	2	2	2	3	3	3	4	3	2	2	2	2	3	2	2	3	3	3	4	4	4	3	4	4
353	1	20	4	2	2	1	2	6	4	1	1	2	2	1	3	1	4	1	1	1	1	1	1	1	1	1	1	1	1	1	1	1	1	1	1	1	1	1	1	1	2	2	2	3	4	4	4	4	4
398	1	20	2	2	2	2	2	0	5	5	4	3	4	5	5	4	5	1	1	2	4	2	2	2	3	4	4	3	2	3	3	3	3	2	2	2	2	3	2	2	3	3	2	4	4	4	4	4	3
233	2	19	1	2	2	1	2	0	5	5	5	5	5	5	5	4	5	4	4	3	3	3	3	4	3	4	4	3	2	3	3	4	3	4	3	4	2	4	4	2	4	4	4	2	3	2	2	4	3
387	2	20	5	2	2	2	2	0	4	2	3	2	3	4	4	2	4	2	3	2	2	3	2	3	2	3	3	3	2	2	3	3	2	3	4	3	3	4	4	3	2	2	3	4	3	2	3	4	4
211	2	19	3	2	2	1	2	0	5	5	3	4	4	5	3	4	5	3	3	3	4	2	3	4	3	4	3	3	3	4	4	3	3	3	3	5	3	2	4	5	2	4	5	2	2	2	4	4	4
273	2	19	5	2	2	2	2	0	4	4	4	4	4	4	4	4	4	4	3	4	3	3	2	3	3	3	4	3	3	4	3	3	2	3	3	3	3	2	3	3	3	3	3	3	3	3	3	4	4
277	2	21	1	2	1	1	2	0	4	3	3	3	3	4	3	3	5	4	3	4	3	4	3	3	3	4	3	3	3	3	3	4	2	3	4	4	4	4	4	4	4	4	4	3	3	3	3	4	3
324	1	21	1	2	2	3	2	0	5	5	5	5	5	5	5	5	5	2	2	2	3	2	1	1	3	3	4	2	3	3	3	4	3	3	3	3	4	2	4	3	2	3	3	3	3	3	3	4	4
282	1	19	4	2	2	1	1	1	3	3	3	4	3	3	3	3	3	3	3	3	3	3	2	3	2	3	2	2	2	3	3	2	2	3	4	3	3	2	3	2	2	2	3	3	3	3	2	4	4
204	2	19	1	2	2	2	2	0	4	4	4	5	4	2	4	5	5	3	4	3	4	4	3	4	4	4	3	3	3	3	4	3	3	4	4	4	4	4	4	4	4	4	4	4	3	3	3	4	3
221	2	20	4	2	1	4	2	0	4	3	3	3	3	4	4	3	4	3	3	3	4	3	3	4	3	3	3	3	3	4	4	3	3	3	5	5	3	4	4	4	4	4	4	4	4	4	4	4	3
251	1	20	3	2	1	2	2	0	4	4	4	4	4	4	4	5	5	2	3	3	3	2	2	2	2	2	2	2	2	2	2	1	1	2	2	2	1	2	2	2	2	2	2	4	5	3	4	4	3
206	2	20	1	2	1	4	2	0	3	4	3	3	4	3	3	3	2	3	3	3	3	3	1	1	3	2	3	3	4	2	1	3	2	3	2	4	3	4	4	3	2	3	3	3	4	4	3	4	3
481	2	20	6	2	2	2	2	0	4	4	4	4	4	4	4	4	4	4	5	3	3	2	3	4	3	4	3	4	3	4	4	2	3	4	2	2	2	3	3	4	3	2	2	3	2	3	4	4	3
208	2	19	4	2	2	2	1	1	4	4	4	4	4	4	4	4	4	3	3	3	3	3	3	3	3	3	3	3	3	3	3	3	3	3	4	3	3	3	2	2	3	3	3	4	4	4	3	4	3
273	1	20	5	2	3	3	2	0	3	4	3	4	4	3	3	4	4	2	2	2	3	1	3	3	3	2	3	3	3	3	2	3	3	3	3	2	2	4	3	2	3	3	3	4	4	3	4	4	4
304	2	19	3	2	2	2	2	0	5	4	4	5	4	5	5	5	5	1	3	3	3	4	1	4	3	2	2	2	4	3	2	2	2	3	4	4	4	4	3	3	4	4	4	3	4	3	3	4	3
319	2	20	4	2	2	1	2	0	5	4	5	5	4	4	4	5	5	3	3	3	4	4	3	2	2	3	3	4	2	3	4	4	3	3	3	3	3	2	4	2	2	2	3	4	4	4	4	4	2
414	1	20	1	2	2	1	2	0	3	3	2	2	2	3	4	3	3	3	3	4	3	2	2	2	1	2	3	2	3	3	2	3	2	3	3	3	3	2	4	2	3	4	3	3	4	3	2	4	4
305	2	19	1	2	2	2	2	0	4	3	3	3	3	4	3	4	1	3	3	3	3	2	3	4	1	3	3	3	3	2	3	3	3	2	2	2	2	1	2	3	3	3	2	3	2	4	3	4	2
307	2	21	4	2	1	4	2	0	3	3	3	4	4	4	3	3	4	3	4	3	3	4	3	4	3	4	4	3	3	4	3	4	3	3	2	3	3	2	3	3	3	3	3	4	3	3	3	4	4
321	2	19	5	2	2	2	1	0	4	4	4	4	4	4	4	4	5	2	2	3	2	2	2	3	3	2	3	3	2	1	1	1	1	3	2	2	2	1	3	3	3	2	4	3	3	3	4	4	4
271	1	20	5	2	1	2	2	0	3	4	3	4	4	4	5	3	4	3	3	4	3	3	2	2	3	3	3	3	3	1	1	1	2	3	3	2	2	2	2	2	3	1	2	3	3	4	3	4	3
351	2	20	4	2	2	1	2	0	5	2	2	3	3	2	3	3	3	3	4	2	3	3	3	2	2	3	3	2	3	3	4	3	3	3	2	2	3	3	4	3	2	4	3	3	4	3	2	4	3
413	2	19	4	2	3	3	2	0	4	4	3	4	3	3	4	4	4	3	3	4	4	4	3	4	3	3	3	3	3	4	3	3	3	3	2	2	3	3	4	3	3	3	3	4	4	4	3	4	4
214	2	20	5	2	2	2	2	0	5	5	5	5	4	4	5	5	4	3	3	2	2	4	3	3	1	3	3	3	3	3	3	2	2	3	3	3	3	3	3	2	2	2	3	3	3	4	4	4	5
331	1	19	3	2	1	4	2	0	4	4	5	5	5	5	5	5	5	1	1	1	2	2	2	2	2	3	1	1	1	3	1	2	2	2	2	2	2	2	3	3	3	2	2	3	3	4	4	4	4
460	2	19	5	2	2	1	2	0	3	4	4	3	3	2	3	3	3	4	3	3	3	1	3	3	3	4	4	3	2	2	2	1	3	2	2	2	3	3	2	1	2	3	3	3	3	4	4	4	3
449	2	19	4	2	1	4	2	0	3	3	3	3	3	2	4	3	4	4	2	2	1	3	3	4	3	2	4	3	3	3	3	3	3	2	3	2	2	3	4	2	2	3	2	3	4	4	4	4	3
467	2	20	4	2	2	3	2	0	5	4	4	5	4	4	4	3	4	3	3	3	3	3	3	3	3	3	3	3	3	3	3	3	3	3	3	2	2	4	4	3	3	3	5	3	3	4	4	4	5
200	1	19	5	2	1	4	2	0	3	2	1	3	3	3	3	3	3	1	1	1	1	4	3	2	3	4	3	3	2	2	3	3	3	3	3	1	1	3	3	2	3	2	3	3	4	4	4	4	4
276	2	19	2	2	2	1	2	0	4	4	4	4	4	4	4	4	4	3	3	2	3	2	3	2	1	1	3	3	3	3	3	3	3	3	3	2	2	2	3	2	2	3	1	4	4	4	4	4	4
317	2	19	1	2	2	2	2	0	3	3	3	3	3	3	3	3	3	3	2	2	2	2	2	2	2	2	2	2	2	2	1	1	1	1	2	2	2	1	1	3	2	2	2	3	4	4	4	4	4
287	2	19	5	2	2	2	2	0	5	3	3	3	4	4	3	3	3	2	2	3	2	2	1	2	3	2	1	1	2	3	3	2	2	2	2	3	3	2	2	4	2	1	3	4	4	4	4	4	4
387	2	19	1	2	2	1	2	0	5	4	4	3	4	4	4	5	4	1	1	2	2	3	2	2	1	2	4	2	3	2	3	1	2	2	2	5	3	3	1	2	2	1	4	3	3	2	3	4	4
370	2	19	1	2	2	2	1	1	3	3	1	3	3	3	3	3	3	2	3	2	3	2	3	3	3	3	4	3	3	2	2	2	2	3	2	3	3	1	2	4	2	2	3	4	4	4	3	4	3
241	1	19	4	2	2	1	2	0	3	3	3	3	3	3	3	3	3	3	3	3	3	2	3	3	3	3	3	4	2	3	2	3	3	3	2	3	2	3	3	3	2	3	2	3	2	3	3	4	2
332	1	19	2	2	2	1	2	0	4	4	3	3	4	4	4	4	4	3	2	2	2	1	2	2	3	4	3	4	3	4	3	2	3	3	4	3	3	3	4	4	3	3	3	3	3	3	3	4	4
219	2	20	3	2	2	1	2	0	4	4	3	3	3	4	3	4	4	3	4	3	4	2	3	4	3	3	4	3	4	4	4	3	3	2	5	5	4	5	4	4	5	4	4	3	2	3	3	4	2
366	1	20	3	2	2	1	2	0	2	1	1	2	2	2	2	2	2	1	1	2	1	3	1	2	2	2	1	1	1	3	1	1	1	2	2	2	1	1	1	1	1	1	1	3	2	5	3	4	3
292	1	19	4	2	2	1	2	0	4	4	4	4	4	4	4	4	4	3	3	2	3	2	4	4	3	3	2	2	3	3	2	3	3	3	2	4	3	3	3	3	3	2	4	3	3	4	4	4	3
206	2	20	3	2	2	2	2	0	4	5	4	3	4	5	4	5	5	2	4	2	3	1	3	3	3	3	3	1	3	4	4	3	2	2	4	4	4	4	4	4	4	4	4	3	4	4	4	4	4
435	2	22	2	2	2	2	2	0	4	4	3	4	3	4	4	3	4	3	3	3	2	2	2	2	2	2	2	3	3	3	4	4	3	1	4	3	2	3	3	2	2	2	3	3	3	4	4	4	4
417	2	18	6	2	2	2	2	0	4	2	2	2	2	2	3	3	3	3	3	2	2	3	2	2	1	2	2	2	1	3	3	2	1	2	3	3	3	5	3	2	3	4	1	4	3	4	4	4	4
273	2	20	1	2	2	1	2	0	5	4	5	4	4	4	5	2	5	4	2	2	3	3	4	3	1	3	3	3	3	3	3	4	3	3	3	3	3	2	2	2	2	3	3	4	2	3	3	4	4
365	2	20	5	2	1	2	2	0	4	4	4	4	3	4	4	3	4	4	4	3	4	4	3	4	4	4	4	4	4	4	4	3	4	4	3	4	4	4	4	3	4	4	4	4	5	5	4	4	4
305	2	19	6	2	2	2	2	0	5	4	5	4	4	4	5	5	5	5	5	5	5	5	5	5	5	5	5	4	4	4	5	5	5	5	5	5	3	5	5	5	5	5	5	3	3	3	3	4	2
301	1	19	3	2	2	2	2	0	4	2	3	2	2	2	3	3	3	2	2	2	2	2	2	2	2	2	2	2	2	2	2	2	2	3	3	2	2	2	2	2	2	2	2	3	3	3	2	3	2
339	1	20	2	2	2	3	2	0	4	2	3	3	2	4	4	3	3	2	3	3	3	2	3	2	2	3	3	3	3	3	4	3	3	3	2	3	2	3	4	3	2	3	2	3	3	4	4	3	3
393	2	19	5	2	2	1	2	0	4	4	4	5	4	4	4	4	4	3	3	4	3	3	3	3	3	3	3	2	2	2	1	2	2	3	2	3	3	3	3	2	2	1	3	2	3	3	4	3	3
374	2	19	4	2	2	2	2	0	4	3	3	4	4	4	4	3	3	3	3	4	3	3	4	4	3	4	4	4	3	4	4	3	3	3	4	3	4	4	4	4	4	3	4	2	2	2	2	3	3
316	1	20	3	2	1	3	2	0	3	3	3	3	3	3	3	3	3	3	2	3	3	4	2	3	2	3	3	3	3	3	2	3	2	2	3	3	2	3	2	3	2	2	3	3	2	3	3	3	3
269	2	19	5	2	2	1	2	0	4	4	3	5	4	4	4	4	5	3	3	3	4	3	3	3	3	3	3	4	3	3	3	2	3	3	4	5	3	3	4	4	3	4	4	3	3	2	2	3	3
371	2	20	5	2	1	2	1	1	5	4	4	5	4	4	3	2	2	4	1	3	4	4	1	3	2	2	4	4	4	2	2	3	3	3	4	5	3	3	5	5	4	4	4	2	2	3	3	3	4
296	1	19	5	2	3	3	2	0	4	4	3	3	2	4	4	4	5	2	2	2	4	2	3	3	2	2	2	3	3	3	3	3	3	2	3	3	4	2	2	2	3	2	3	3	3	4	4	3	3
257	2	18	6	2	2	2	2	0	4	4	5	4	4	5	5	5	5	2	2	2	4	1	1	3	3	2	2	2	1	2	2	3	3	2	1	4	1	3	1	2	1	4	5	4	4	4	3	3	3
216	2	20	5	2	1	4	2	0	5	4	5	5	5	4	5	5	4	2	2	2	2	2	2	2	2	2	2	2	2	2	2	2	2	2	2	2	1	1	2	3	2	2	2	3	4	4	4	3	3
359	1	20	1	2	2	2	2	0	4	4	4	3	3	4	4	4	4	3	3	3	4	4	3	4	3	4	3	2	3	2	3	4	3	3	2	3	3	3	3	4	3	3	4	4	4	3	4	3	4
364	2	20	5	2	2	1	2	0	4	4	4	3	4	4	5	4	5	4	2	1	2	2	3	3	3	2	3	3	2	3	3	2	2	3	2	3	3	3	3	3	3	3	2	5	4	4	3	3	4
215	1	19	1	2	1	2	2	0	4	2	3	3	3	4	3	3	4	3	3	2	2	2	1	1	3	3	2	2	1	1	2	2	3	3	2	1	1	2	2	2	2	2	3	3	3	3	4	3	3
278	2	20	5	2	2	2	2	0	5	5	5	5	5	5	5	4	5	2	2	1	2	1	3	2	3	2	2	1	2	2	1	2	1	3	2	2	2	2	3	3	3	2	2	4	3	3	4	3	4
251	1	20	3	2	2	1	2	0	5	4	1	3	4	4	4	4	4	4	1	3	3	2	2	2	3	4	3	3	1	2	2	1	1	3	3	4	2	3	2	2	3	3	3	4	4	3	3	3	4
272	2	19	5	2	2	1	2	0	3	3	4	3	4	4	5	3	4	2	3	4	3	2	3	4	2	3	3	3	2	2	3	2	2	2	3	3	1	1	2	2	2	2	3	2	3	3	2	3	4
231	2	19	2	2	2	1	2	0	2	3	3	2	4	2	4	5	3	4	3	4	3	4	3	4	4	4	2	3	4	4	2	2	3	3	2	4	2	4	4	4	2	4	3	3	4	4	3	3	4
341	1	20	3	2	2	3	2	0	3	4	4	3	5	4	3	4	5	1	3	3	2	1	3	4	3	1	2	2	3	2	3	3	1	1	4	5	2	3	5	5	3	2	2	3	3	4	3	3	2
234	1	20	4	2	2	2	2	0	5	4	2	5	4	5	4	5	5	3	3	3	3	3	3	3	3	3	3	3	3	3	3	3	3	3	3	4	4	3	3	2	2	4	3	3	4	4	4	3	4
233	2	18	3	2	3	3	2	0	3	4	4	4	4	4	3	4	4	2	3	1	4	3	3	5	3	4	4	4	3	4	5	4	3	2	2	3	2	3	2	3	2	3	3	4	4	4	4	3	3
236	2	20	2	2	2	1	2	0	4	1	3	1	3	3	1	1	3	3	3	3	2	3	3	2	2	2	2	3	1	3	1	1	2	2	3	2	3	4	3	2	2	4	4	3	3	4	3	3	2
210	2	19	4	2	2	3	2	0	5	5	5	5	4	4	4	4	4	2	4	2	3	3	2	2	1	3	3	4	3	3	3	3	2	3	3	3	3	3	4	4	2	3	3	3	4	4	4	3	3
302	2	20	2	2	2	1	2	0	3	3	3	3	3	4	3	3	3	3	4	3	3	3	4	4	4	3	3	3	4	4	4	3	3	3	3	4	3	2	2	4	2	3	4	3	4	3	2	3	2
377	2	19	5	2	2	1	2	0	4	3	3	3	3	4	3	3	4	3	3	3	2	3	2	2	1	3	4	3	3	3	3	2	2	3	4	3	3	3	4	3	3	3	3	3	3	2	3	3	3
230	2	20	3	2	2	2	2	0	4	3	3	3	3	4	4	4	4	3	4	3	3	2	3	4	4	4	4	3	3	3	3	3	3	3	4	3	4	3	4	3	4	4	4	3	2	3	2	3	3
216	2	22	1	2	2	1	2	0	5	5	5	5	5	5	5	5	5	1	2	3	4	1	1	2	2	3	2	1	1	2	2	1	2	3	2	2	2	2	2	2	2	2	2	3	3	3	3	3	3
283	2	20	3	2	1	4	2	0	5	3	3	3	3	4	4	4	3	3	3	3	3	3	3	3	3	3	3	3	3	3	3	3	3	3	4	4	4	4	4	2	3	2	4	3	3	3	3	3	3
443	2	20	1	2	2	2	2	0	4	4	4	4	3	3	4	4	4	2	3	4	4	4	3	4	3	3	3	3	3	4	4	3	3	2	5	5	4	5	5	5	4	4	4	3	3	3	3	3	3
216	2	19	1	2	2	1	2	0	4	3	3	3	3	3	3	3	3	2	2	1	3	2	1	4	3	2	2	2	3	2	2	3	2	2	2	2	2	2	2	2	2	2	2	3	3	3	3	3	3
266	2	19	3	2	1	4	2	0	5	4	5	4	4	5	4	5	5	1	1	1	1	3	3	3	2	2	3	4	3	2	2	1	1	3	2	4	2	3	3	3	2	2	2	3	3	3	3	3	3
318	2	20	5	2	2	2	2	0	4	4	4	4	4	4	4	4	4	3	4	3	4	4	3	3	2	3	3	3	3	3	2	2	3	4	4	4	4	3	4	4	3	3	5	3	3	3	3	3	3
323	1	20	2	2	2	1	2	0	5	3	4	3	3	4	5	3	4	3	4	3	3	4	3	3	4	4	1	2	2	4	4	4	2	3	4	4	3	3	3	3	3	2	4	3	3	3	3	3	3
265	2	19	1	2	2	3	2	0	5	4	3	4	2	4	5	5	2	2	2	4	4	4	4	5	2	3	4	4	4	4	4	3	3	4	4	3	2	4	4	3	2	4	3	3	3	3	3	3	3
323	2	20	1	2	2	2	2	0	4	5	4	5	4	4	4	4	5	3	3	4	3	3	3	4	4	4	3	2	3	2	3	3	2	3	4	4	3	3	4	3	3	3	3	3	3	3	3	3	3
253	2	19	4	2	2	1	2	0	2	2	2	4	3	3	3	1	3	4	2	2	3	4	4	3	3	2	4	1	2	2	4	2	3	3	3	3	3	3	3	3	3	3	3	3	3	3	3	3	3
382	2	19	5	2	1	4	2	0	4	3	3	4	4	3	4	4	4	3	3	2	2	3	2	2	3	3	3	3	3	1	3	3	3	3	3	3	3	3	3	3	3	3	3	4	3	3	3	3	3
323	2	19	6	2	1	4	2	0	5	4	4	3	4	4	5	5	5	3	3	4	4	2	3	3	4	4	4	4	3	4	3	4	3	3	4	2	2	3	3	4	3	3	5	2	3	2	4	3	3
218	2	20	6	2	2	1	2	0	4	4	4	4	3	2	4	4	4	2	2	2	2	2	2	2	2	2	2	2	2	2	2	2	2	2	4	3	3	2	4	2	2	4	5	3	3	4	4	3	3
266	2	19	1	2	2	1	2	0	4	3	4	3	3	3	5	5	4	3	4	3	3	4	3	3	3	3	3	3	3	3	3	3	3	4	3	3	3	3	3	3	3	3	3	3	3	4	2	3	2
340	2	19	6	2	2	3	2	0	5	2	2	3	3	4	4	4	4	2	3	3	2	2	2	3	3	3	3	3	2	2	2	1	1	3	2	3	3	2	2	3	2	1	3	3	4	2	4	3	4
272	2	20	4	2	1	4	1	0	4	4	4	4	4	4	4	5	5	3	3	3	3	3	3	3	3	3	3	3	3	3	3	3	3	3	3	3	2	4	3	2	2	4	1	3	3	2	3	3	3
211	1	19	4	2	3	3	2	0	3	3	4	3	4	4	4	3	3	1	3	2	1	1	1	3	3	1	3	3	3	3	3	3	3	3	3	2	2	2	2	1	2	2	4	3	4	3	3	3	3
244	2	19	1	2	2	2	2	0	4	3	3	4	3	4	4	4	4	2	2	1	1	3	3	2	2	2	3	1	2	3	3	3	2	2	2	4	3	3	3	4	3	3	2	3	3	3	2	3	3
348	2	19	4	2	2	1	2	0	5	5	5	5	4	4	5	4	5	3	4	2	3	4	3	3	2	3	3	3	3	3	3	2	3	3	2	1	1	2	3	3	3	3	3	3	3	4	3	3	3
424	2	19	1	2	2	1	2	0	4	4	4	4	4	4	4	4	4	3	3	3	3	3	3	4	4	3	3	4	3	3	4	2	2	2	4	4	2	3	2	3	2	3	4	3	3	2	3	3	2
560	1	21	4	2	1	2	2	0	3	4	3	4	3	3	4	4	3	1	3	1	1	3	2	2	2	3	2	2	3	1	3	4	3	2	3	4	3	3	2	3	2	3	2	3	3	4	3	3	3
252	2	20	5	2	2	2	2	0	5	5	4	4	4	4	4	4	4	3	3	3	2	2	2	1	3	3	2	2	3	3	3	3	3	1	3	1	1	2	2	2	2	2	2	3	3	5	2	3	2
268	1	20	3	2	1	2	1	1	3	3	3	4	3	3	4	2	4	4	2	3	4	4	3	2	3	3	2	3	2	3	2	3	3	4	3	3	2	2	4	4	3	3	2	3	3	4	3	3	4
419	1	21	5	2	2	3	2	0	3	3	3	3	3	3	3	3	3	2	3	2	2	2	2	2	1	1	2	2	2	2	2	2	2	2	3	2	2	2	2	2	2	2	2	3	4	4	3	3	4
273	2	20	1	2	2	3	2	0	5	4	4	5	4	4	4	5	4	4	3	4	3	2	3	4	3	3	3	3	2	3	3	2	3	2	3	2	3	2	4	2	3	3	4	4	3	4	4	3	3
287	2	19	2	2	2	1	2	0	5	5	4	4	4	5	5	4	5	4	4	3	2	3	4	3	3	3	4	2	3	4	4	3	3	3	2	2	3	4	4	3	3	5	5	3	3	3	3	3	2
263	2	19	3	2	2	2	2	0	3	3	4	3	4	3	3	4	3	2	3	3	2	3	2	2	3	2	2	2	2	3	2	3	1	3	1	1	3	3	3	2	2	2	1	4	4	3	4	3	3
328	2	20	2	2	2	2	2	0	3	3	2	3	2	4	4	4	3	3	3	3	3	4	3	4	2	2	3	3	3	3	1	1	2	2	2	2	3	3	4	3	3	3	1	3	4	3	3	3	4
288	1	20	3	2	1	1	2	0	3	3	3	3	2	4	4	4	3	4	2	2	2	3	3	3	3	2	3	3	3	2	3	2	2	3	3	2	1	2	2	2	3	2	2	4	4	4	3	3	4
354	2	19	4	2	1	1	2	0	5	4	3	3	4	4	4	5	5	3	3	2	4	2	3	4	3	4	2	2	3	4	1	3	3	2	2	3	2	3	2	2	2	4	4	4	3	3	3	3	3
257	2	19	2	2	2	4	2	0	3	3	3	3	3	3	3	4	3	2	2	2	2	2	2	2	2	2	2	3	3	3	3	3	2	3	3	2	3	2	2	2	3	2	3	4	4	4	3	3	4
217	2	20	5	2	2	2	2	0	4	4	3	3	2	2	1	1	1	1	2	1	1	2	2	1	3	2	2	2	1	2	1	2	2	2	2	4	2	3	2	2	2	3	4	3	5	3	4	3	4
260	1	19	1	2	2	2	2	0	5	4	4	5	4	4	4	5	5	3	3	2	4	3	4	4	4	4	4	3	3	4	4	5	3	3	4	4	4	4	4	4	4	4	4	2	2	2	2	3	2
249	1	19	4	2	2	1	1	1	4	5	4	5	4	4	4	4	4	3	4	3	3	2	3	4	3	3	4	4	4	4	4	4	3	2	5	4	3	5	4	3	5	4	4	2	2	2	2	3	2
390	2	19	3	2	2	1	2	0	5	4	2	4	4	4	4	4	4	4	4	4	4	4	3	3	4	4	3	4	3	4	3	4	3	4	3	4	3	4	4	4	3	3	4	3	2	2	3	3	2
275	2	19	3	2	1	4	2	0	4	3	3	4	4	5	4	5	5	5	5	4	4	4	3	3	3	3	3	4	2	3	3	3	3	3	5	4	5	5	4	5	3	4	5	2	2	2	1	3	3
315	2	19	1	2	1	2	2	0	4	3	4	4	3	4	4	4	4	3	3	2	2	4	3	4	3	3	3	3	3	4	3	3	3	3	4	3	3	3	3	3	3	3	4	2	2	2	2	3	3
277	2	20	2	2	2	1	2	0	5	4	3	4	3	4	3	4	5	4	3	3	4	4	4	4	4	3	3	3	2	4	3	2	3	3	4	4	4	4	4	4	3	4	4	2	2	3	2	3	4
398	2	19	3	2	2	2	2	0	5	3	3	4	3	3	4	3	4	4	5	5	5	3	2	2	1	4	4	3	3	3	5	3	3	3	5	3	3	4	3	3	4	4	3	2	2	2	3	3	3
261	2	21	2	2	2	1	2	0	3	2	3	3	2	2	2	2	3	1	3	1	1	2	1	1	3	1	2	2	2	2	2	1	2	1	1	2	3	1	1	3	1	1	3	3	4	4	4	3	4
286	2	20	3	2	2	2	2	0	3	4	3	4	3	3	4	4	4	3	3	2	2	3	2	3	2	3	4	4	3	3	3	2	2	3	2	4	3	3	2	1	2	2	1	3	3	2	2	3	3
263	2	19	3	2	2	1	2	0	5	3	3	4	4	4	4	2	4	3	3	3	2	3	3	2	3	4	1	3	3	2	3	2	3	2	3	3	3	2	4	2	3	2	4	3	3	4	4	3	3
337	2	20	3	2	2	2	2	0	5	4	2	3	4	4	4	4	4	3	4	4	3	2	2	2	3	4	4	2	3	3	2	3	2	2	4	3	3	5	5	4	3	3	4	3	3	2	3	3	4
225	2	19	4	2	2	1	1	1	5	4	4	4	3	4	4	3	4	3	3	3	3	4	3	3	3	4	3	3	3	4	3	3	3	3	3	3	3	3	4	4	4	4	4	4	4	3	3	3	3
326	2	22	5	2	2	1	2	0	3	3	3	4	4	4	4	3	4	3	3	1	3	2	1	3	3	2	3	3	2	1	2	2	2	2	2	2	2	2	3	3	3	1	1	3	3	3	4	3	4
424	2	20	5	2	3	3	2	0	4	4	3	3	3	3	4	3	4	3	4	4	3	3	3	3	3	3	3	3	3	4	3	3	3	2	2	4	2	3	3	1	2	3	1	3	4	4	3	3	4
254	2	18	5	2	2	1	2	0	4	4	3	4	4	4	3	5	4	2	3	2	3	2	2	3	2	1	2	2	2	2	3	3	3	3	3	4	3	3	3	1	2	2	4	3	2	4	4	3	4
421	1	20	4	2	2	3	2	0	5	2	4	2	2	4	3	3	3	3	2	3	4	4	3	2	3	4	2	3	3	4	4	2	3	3	4	2	4	2	3	2	2	2	2	3	3	3	3	3	4
246	1	19	6	2	2	1	2	0	5	4	3	5	4	3	5	4	4	4	3	3	4	2	1	3	2	2	2	3	4	2	3	2	3	2	3	2	4	3	2	4	3	3	4	4	4	4	3	3	3
274	2	19	2	2	1	4	2	0	5	3	2	2	4	5	3	3	3	4	3	3	2	3	3	4	3	3	3	2	3	3	3	2	2	2	2	3	2	2	2	3	2	2	4	3	4	2	3	3	3
328	2	20	2	2	2	1	2	0	3	3	2	3	2	4	4	3	4	3	3	4	3	3	3	3	3	3	3	4	3	3	3	4	3	3	4	3	3	5	3	3	2	3	3	2	2	2	3	3	4
276	2	19	3	2	2	1	2	0	5	5	5	5	5	5	5	5	5	3	3	3	4	1	2	2	3	3	3	3	3	3	3	4	3	2	4	4	5	4	4	4	4	4	4	4	3	3	3	3	2
334	2	19	4	2	2	1	2	0	2	4	3	5	3	2	4	3	4	3	4	3	4	4	4	4	4	4	4	3	3	3	4	4	3	4	3	4	3	5	5	4	4	2	2	2	4	4	3	2	4
317	1	19	5	2	3	3	2	0	4	4	3	4	3	3	5	4	2	3	3	1	3	3	3	3	3	3	3	3	3	3	3	2	3	2	2	2	2	4	2	2	3	2	2	3	3	2	3	2	4
344	2	19	4	2	2	1	2	0	4	3	4	3	3	4	4	4	4	3	3	3	3	4	3	3	3	3	3	3	3	3	3	3	2	2	2	3	3	3	3	3	2	2	2	3	4	4	4	2	4
362	2	20	6	2	2	1	2	0	5	4	3	5	4	2	4	3	4	4	4	5	5	2	3	4	3	3	4	4	2	4	2	3	2	2	3	3	2	2	4	2	2	4	4	3	3	5	3	2	2
256	2	20	6	2	2	1	2	0	4	4	4	4	4	4	4	4	4	4	5	2	2	3	3	4	2	2	2	3	2	3	3	2	2	3	2	2	2	2	2	3	2	1	2	3	4	4	4	2	3
387	2	19	4	2	2	1	2	0	4	4	5	5	4	5	5	5	4	2	3	3	2	2	3	2	2	2	3	3	2	2	2	3	3	3	2	2	2	2	2	2	2	1	1	4	4	5	3	2	2
388	1	21	1	2	2	1	2	0	4	4	4	3	4	3	4	4	4	5	3	4	3	2	3	3	4	3	3	4	3	4	3	3	2	3	2	4	2	4	4	3	3	3	4	2	4	3	3	2	3
259	2	19	1	2	2	2	2	0	5	4	5	4	4	4	2	4	5	4	3	3	3	3	4	4	4	4	4	4	4	3	3	3	3	2	2	2	4	3	4	3	3	4	3	3	4	4	2	2	3
147	2	20	1	2	2	2	2	0	5	5	5	5	5	5	5	5	5	4	4	3	5	3	4	4	4	4	4	3	3	2	3	3	3	4	5	5	5	5	5	4	4	4	5	2	2	2	2	2	2
319	1	20	2	2	1	2	1	1	5	4	4	5	4	5	5	5	5	5	5	5	5	3	5	5	3	3	4	4	3	3	5	3	3	3	5	5	5	5	5	5	5	5	5	2	2	2	2	2	3
227	2	19	6	2	2	1	2	0	4	4	4	4	4	4	4	4	4	4	4	4	4	3	3	4	3	4	4	4	3	4	5	4	4	4	4	4	4	3	4	5	3	4	4	2	2	2	2	2	3
218	1	20	3	2	2	1	2	0	4	3	3	5	4	5	4	3	2	2	1	4	4	3	4	5	3	3	3	4	4	3	3	3	4	4	5	2	3	4	3	3	3	3	3	4	2	3	3	2	2
206	1	21	3	2	2	2	1	1	3	4	4	5	4	5	4	4	5	4	4	4	4	4	4	4	4	4	4	4	4	3	4	3	4	3	4	3	4	4	5	4	3	4	4	2	2	2	2	2	2
309	2	20	3	2	2	2	2	0	4	4	3	3	3	3	4	4	4	3	3	3	4	3	1	3	3	3	3	2	3	3	3	3	3	3	4	3	3	2	3	3	2	2	3	4	2	3	3	2	2
369	2	19	4	2	2	3	1	0	4	5	5	4	4	5	4	5	5	1	4	3	4	1	4	4	3	4	3	4	2	2	5	3	3	3	4	3	3	4	1	3	2	4	2	4	3	4	3	2	3
293	1	19	6	2	2	1	1	1	3	3	3	4	4	4	5	3	4	3	3	3	3	4	5	3	2	2	3	3	3	3	2	1	3	2	2	2	3	3	4	3	3	2	4	3	4	4	5	2	4
211	2	18	3	2	1	2	2	0	5	5	5	5	5	5	5	5	5	4	4	4	4	3	3	4	3	3	3	4	3	5	5	5	4	4	3	4	4	4	4	3	4	4	4	2	2	2	2	2	2
356	2	19	2	2	2	3	2	0	5	4	4	5	4	5	5	4	5	4	2	3	4	3	2	3	3	3	3	4	3	4	3	4	3	2	4	3	4	4	4	3	3	3	3	3	2	2	2	2	2
232	2	20	3	2	1	4	2	0	4	4	4	4	5	5	3	4	5	4	4	3	4	3	4	4	3	3	4	4	3	3	3	3	4	3	4	2	3	3	3	4	2	4	4	2	2	2	3	2	3
240	2	19	2	2	1	2	2	0	4	4	2	2	2	4	4	4	4	3	3	4	5	4	3	3	4	4	3	5	3	3	5	3	2	3	2	1	1	2	2	3	3	3	1	2	2	2	2	2	3
233	2	19	6	2	2	2	2	0	4	4	3	3	4	4	4	4	3	3	4	4	3	4	3	3	3	3	3	3	3	3	3	3	2	3	4	4	4	4	3	3	3	3	3	2	3	3	2	2	2
300	2	19	5	2	2	2	2	0	5	5	5	5	4	4	5	4	5	4	4	5	4	4	4	4	4	4	4	4	3	4	3	3	3	3	5	4	3	5	5	4	3	3	3	2	2	2	2	2	2
388	2	19	1	2	2	1	1	1	5	4	5	5	4	5	5	5	5	4	5	4	5	5	4	5	5	5	5	5	4	4	4	5	5	5	4	5	4	5	4	5	5	4	5	2	1	2	3	2	3
293	2	19	3	2	1	1	2	0	3	4	5	5	5	4	5	4	5	3	4	4	5	2	2	4	2	4	4	4	2	4	4	4	4	3	5	3	3	5	3	3	3	4	5	3	2	2	1	2	3
307	2	20	4	2	2	1	2	0	5	4	3	5	4	5	5	4	5	4	4	4	4	4	3	4	3	3	4	4	3	3	3	4	4	4	3	3	3	4	4	2	3	2	3	3	2	2	3	2	3
594	1	20	4	2	2	1	2	0	3	4	4	5	5	4	5	4	5	4	4	4	3	4	3	4	4	4	4	4	4	4	5	3	4	4	5	3	3	4	4	3	2	2	4	3	3	1	3	2	3
332	2	19	5	2	1	3	2	0	4	4	4	4	4	4	4	4	4	4	4	4	4	4	3	4	3	3	4	4	3	3	4	3	3	4	5	4	4	4	4	4	3	3	4	3	3	2	2	2	2
689	2	19	6	2	2	4	2	0	5	4	5	5	4	4	5	4	5	4	4	4	4	4	3	3	3	3	4	4	3	4	3	3	3	3	3	4	4	5	4	4	3	3	4	2	2	2	2	2	3
391	1	19	5	2	2	1	2	0	4	3	2	3	3	4	4	3	4	3	3	4	4	4	3	3	3	3	3	3	2	3	3	3	3	3	4	3	4	3	3	3	3	2	4	3	2	2	2	2	3
292	2	20	1	2	2	1	2	0	4	3	3	3	2	3	4	3	4	3	4	3	2	3	3	3	2	2	3	3	3	3	3	3	3	3	3	3	3	4	3	3	3	3	3	3	3	2	2	2	3
244	1	20	4	2	2	3	2	0	4	4	4	4	4	4	4	5	4	4	5	4	5	5	3	4	4	4	3	5	4	4	5	4	4	4	3	3	5	4	4	3	2	5	4	3	3	3	3	2	2
227	1	20	3	2	2	3	2	0	3	3	3	4	4	4	3	4	4	4	3	4	3	4	3	3	3	4	2	4	3	3	5	2	3	2	2	4	2	4	3	3	3	2	4	3	3	3	4	2	2
260	2	20	3	2	2	2	2	0	3	3	3	3	3	3	3	4	4	3	3	4	3	2	4	3	2	3	3	3	4	3	2	3	3	1	3	3	3	3	3	3	3	3	3	4	2	2	4	2	3
306	1	19	1	2	2	3	2	0	4	4	3	4	4	4	4	4	4	2	4	1	4	3	2	3	3	4	2	1	2	2	5	3	2	3	4	1	4	3	4	2	4	3	4	4	2	3	4	2	2
295	2	21	5	2	1	1	1	0	5	5	5	5	5	5	5	5	5	2	2	2	2	2	2	2	2	2	2	2	2	2	2	2	2	2	1	1	2	2	2	3	3	3	4	3	4	4	4	2	3
299	2	19	4	2	2	2	1	0	4	4	2	3	3	4	3	3	5	4	4	4	4	4	3	3	4	4	4	3	3	4	3	4	3	2	4	4	4	5	4	4	4	4	4	4	3	3	4	2	4
245	2	20	2	2	1	3	2	0	4	4	5	4	4	5	4	4	4	4	5	4	4	4	4	4	3	4	5	4	3	4	4	3	3	4	5	4	4	3	4	4	3	3	4	3	2	2	2	2	1
338	2	20	2	2	2	1	2	0	4	4	4	5	4	4	4	4	4	3	4	4	4	3	3	3	4	4	4	4	3	4	4	5	4	4	4	5	3	4	4	4	4	4	4	3	3	2	2	2	2
443	1	20	1	2	3	3	2	0	5	5	5	5	4	5	5	5	5	3	4	3	5	4	3	5	2	3	3	4	2	3	4	4	3	4	5	3	3	5	5	3	3	4	4	2	1	2	2	2	3
387	1	20	6	2	2	1	2	0	3	4	3	3	4	5	3	3	3	4	4	4	4	5	3	4	4	5	4	4	4	4	5	3	4	4	4	5	4	3	5	5	4	4	5	3	1	1	3	1	2
220	2	20	5	2	1	4	1	0	4	4	4	5	5	5	4	5	3	1	1	1	2	2	2	2	2	2	3	3	2	2	2	2	3	3	2	2	2	3	3	3	2	2	2	3	3	4	5	5	5
391	2	20	4	2	1	1	2	0	4	3	3	4	3	4	4	4	5	3	4	1	3	2	3	2	3	3	4	3	2	3	2	2	3	3	3	3	4	4	4	3	2	2	1	4	3	3	3	5	4
195	2	21	4	2	2	2	2	0	5	5	5	5	4	4	5	3	3	3	3	2	3	3	4	5	2	2	3	4	3	3	3	4	3	3	2	2	3	3	4	3	2	4	4	4	2	4	4	5	5
489	1	20	5	2	1	4	2	0	5	4	4	5	4	4	5	4	4	1	4	2	3	1	4	4	3	2	3	3	3	2	3	3	1	2	2	2	4	3	3	1	2	2	1	3	3	4	4	5	5
247	2	20	4	2	2	1	2	0	4	3	3	4	3	2	2	4	3	3	3	4	3	1	3	4	3	3	2	3	3	3	3	3	3	2	3	3	3	2	4	2	2	2	3	4	4	4	3	5	5
372	2	20	4	2	2	2	2	0	4	4	5	5	5	3	4	3	5	3	3	3	4	2	2	1	3	4	4	3	3	2	2	2	3	2	2	4	3	4	3	4	2	4	4	3	4	4	4	5	3
191	2	19	4	2	2	1	2	0	4	4	4	4	4	4	4	4	4	4	4	4	4	2	2	2	3	3	3	2	2	3	4	5	4	2	2	4	3	3	2	3	2	3	2	4	4	4	3	5	3
354	2	19	4	2	1	2	1	1	5	5	4	3	4	5	5	4	3	4	5	4	5	3	2	5	2	3	3	4	3	4	3	4	3	3	3	2	2	1	3	3	3	2	2	3	5	4	4	5	3
297	2	19	2	2	1	2	2	0	4	4	3	3	3	4	3	3	4	2	3	2	2	2	3	3	2	3	2	2	3	1	2	3	2	2	3	2	3	2	2	3	3	2	2	4	3	4	3	5	4
375	2	20	4	2	2	1	2	0	3	3	4	4	4	2	3	4	4	2	2	2	3	4	4	4	3	3	3	4	3	4	4	5	2	2	3	3	3	3	4	4	3	2	2	2	3	4	4	5	4
324	2	19	5	2	2	1	2	0	5	5	5	5	5	5	5	5	5	1	2	2	3	1	1	1	1	2	2	1	1	2	2	2	1	3	3	3	2	2	1	1	1	2	3	3	3	4	4	5	4
241	2	19	3	2	3	3	2	0	4	4	3	4	4	4	5	4	3	2	2	2	2	2	2	2	2	2	2	2	2	2	2	2	2	2	2	2	3	4	2	3	2	2	1	4	5	4	4	5	5
260	2	19	4	2	2	2	2	0	4	3	4	4	4	4	4	5	3	1	2	2	3	4	2	3	3	2	3	3	3	3	3	3	3	1	2	1	1	3	3	4	3	2	3	4	5	5	4	5	4
529	2	22	1	2	1	2	2	0	5	3	4	3	4	5	4	2	5	4	4	4	3	2	3	4	4	4	3	2	3	3	3	3	3	3	3	4	3	4	3	4	3	3	4	4	4	4	5	5	4
217	1	19	3	2	2	2	2	0	4	4	4	5	4	5	5	4	3	1	3	2	2	2	2	3	2	1	2	3	2	2	3	2	2	3	1	2	2	3	3	1	2	2	2	4	5	5	3	5	2
190	1	21	1	2	2	2	2	0	4	4	4	4	4	4	4	4	4	3	2	2	2	2	2	1	2	1	3	1	3	1	3	3	2	3	1	3	2	3	3	2	2	3	3	4	4	4	4	5	4
398	2	20	1	2	2	1	2	0	4	2	1	3	3	3	4	1	4	2	2	2	1	3	2	2	1	3	3	3	2	2	2	1	1	1	3	3	3	3	3	3	3	3	3	4	4	4	5	5	5
344	1	19	6	2	2	1	2	0	3	3	3	3	3	3	3	3	3	2	3	3	4	1	2	3	3	4	3	3	2	2	3	1	2	3	2	2	2	2	1	1	1	3	3	4	4	5	5	5	5
236	2	19	6	2	2	2	2	0	5	4	5	5	4	5	4	5	5	2	1	2	2	2	2	2	2	3	4	2	2	2	3	4	2	3	3	2	2	3	3	2	3	3	3	4	5	4	4	5	4
297	2	20	2	2	2	1	2	0	2	3	1	1	1	4	3	1	3	2	2	2	2	2	2	3	3	2	3	3	3	2	2	2	1	1	5	2	1	3	1	1	2	1	3	4	5	5	4	5	5
283	1	19	5	2	2	1	2	0	5	5	5	5	5	5	5	5	5	1	1	1	1	3	3	3	2	2	2	3	2	2	3	3	2	2	2	4	2	2	1	3	2	2	3	4	5	4	5	5	5
203	2	19	2	2	2	1	2	0	5	4	5	4	4	3	3	2	5	4	2	2	1	3	3	2	1	2	3	3	2	5	3	1	2	3	5	4	2	3	1	3	2	3	4	3	3	2	2	5	3
236	2	21	4	2	1	2	2	0	5	4	4	3	4	4	5	5	5	2	4	2	3	3	3	4	4	3	2	2	2	2	3	4	1	3	2	2	2	2	3	3	3	4	3	4	5	5	5	5	5
471	2	20	6	2	3	1	2	0	5	4	3	4	4	2	4	4	4	4	2	2	3	2	1	3	3	2	2	3	3	2	2	3	3	2	3	3	4	4	1	2	2	4	2	4	4	4	4	5	3
414	2	23	3	2	2	3	2	0	5	5	5	5	4	5	5	5	5	3	3	3	3	3	3	3	3	2	3	3	3	3	3	3	3	1	3	3	2	3	4	2	2	3	1	4	5	4	4	5	3
247	1	20	4	2	2	2	2	0	3	3	4	3	3	2	4	5	4	3	3	2	3	3	4	3	4	4	4	4	4	4	4	3	2	2	2	4	2	3	3	4	2	3	4	4	4	3	3	5	5
425	2	19	1	2	2	3	2	0	3	4	1	3	3	4	4	3	4	3	2	2	1	2	2	2	2	3	3	3	1	2	1	1	1	2	2	2	1	1	2	2	1	1	2	4	5	4	4	5	4
298	2	20	6	2	2	2	2	0	5	4	4	4	5	5	5	5	5	3	3	3	2	2	2	2	3	3	4	2	3	3	2	2	1	1	3	3	3	2	2	2	1	3	2	4	3	4	5	5	4
399	1	20	4	2	2	1	2	0	4	3	4	3	3	4	4	4	4	3	5	2	5	3	4	3	3	3	2	2	2	2	3	4	4	3	3	3	3	3	2	3	3	3	4	4	5	4	4	5	5
244	1	19	4	2	2	1	2	0	3	1	1	2	2	2	3	3	4	1	1	1	1	1	1	1	2	2	2	2	3	3	3	2	1	1	1	1	1	2	2	1	1	1	1	4	5	5	5	5	5
430	1	21	5	2	2	3	2	0	5	5	5	5	5	5	5	5	5	2	1	1	2	2	1	1	1	2	1	3	3	3	2	2	1	1	1	1	1	2	2	2	3	3	2	3	3	3	4	5	3
194	2	18	6	2	1	4	2	0	4	4	4	5	4	3	2	5	4	2	2	2	3	3	4	4	3	1	2	2	3	4	2	2	3	3	1	3	2	3	3	2	2	4	2	3	4	4	4	5	4
293	1	18	3	2	2	1	2	0	5	4	5	5	4	4	5	4	4	2	2	2	1	3	3	3	3	4	3	3	2	2	1	1	2	3	2	3	4	2	3	2	2	2	3	4	3	4	5	5	4
228	2	19	4	2	1	4	2	0	5	4	3	3	3	2	3	3	3	2	2	2	2	3	3	3	3	3	3	3	3	2	2	2	2	2	2	2	3	3	3	1	2	2	3	4	4	4	3	5	4
287	2	20	1	2	2	2	2	0	5	4	4	3	3	4	4	3	3	2	2	2	1	3	1	3	2	2	2	2	2	3	3	2	3	2	2	1	1	1	1	2	2	2	2	4	5	4	5	5	5
441	2	20	1	2	2	2	2	0	3	3	2	3	3	4	3	3	4	3	3	3	3	3	3	2	1	2	3	3	3	3	3	2	2	2	3	3	2	4	3	2	3	3	3	3	2	3	3	5	2
206	2	19	6	2	2	1	2	0	3	4	3	5	4	4	4	4	4	3	3	2	4	4	2	3	3	3	3	3	3	4	3	3	3	3	2	4	2	3	4	4	2	3	2	3	4	3	4	5	3
338	1	19	6	2	2	1	2	0	5	4	4	4	4	3	4	5	5	4	4	4	3	3	3	4	3	4	4	5	3	4	4	4	4	4	2	4	2	3	3	3	2	4	4	2	2	2	4	4	3
332	2	20	1	2	2	1	2	0	4	3	4	4	3	3	4	3	5	3	3	2	2	3	4	2	3	4	3	2	3	3	4	3	3	3	1	3	2	3	3	3	2	2	3	4	3	3	3	4	4
222	2	19	3	2	2	1	2	0	3	2	2	2	3	3	3	3	4	2	2	2	2	3	3	3	3	3	3	3	2	3	4	3	3	3	3	3	2	2	3	2	2	2	2	3	3	4	4	4	5
285	2	19	6	2	2	1	2	0	3	4	3	4	4	5	4	5	5	2	2	1	3	2	1	2	2	2	2	2	2	3	3	3	2	2	2	2	2	2	2	3	2	2	2	3	2	3	4	4	3
296	1	20	6	2	1	4	2	0	5	4	4	5	4	4	5	5	5	2	2	3	2	1	3	2	3	3	4	4	3	2	2	3	2	2	1	1	1	2	2	2	2	3	3	3	3	3	3	4	3
307	2	20	5	2	2	2	2	0	3	4	3	4	4	4	4	4	5	3	2	3	4	3	1	4	4	4	1	3	3	3	3	2	3	3	3	3	3	2	3	3	3	2	3	4	3	4	4	4	4
389	2	19	5	2	2	1	2	0	4	4	3	5	4	4	5	4	5	3	1	2	3	1	1	3	2	1	1	3	2	2	1	3	3	1	5	3	3	4	4	3	4	4	4	4	2	2	3	4	4
413	2	19	1	2	2	2	1	0.5	4	4	3	3	3	3	4	3	3	2	4	2	1	1	1	3	2	3	3	3	3	2	2	3	2	3	3	4	3	1	2	3	3	3	2	4	4	3	4	4	3
281	2	19	5	2	2	1	1	1	4	4	3	3	3	4	4	3	3	3	2	3	2	3	2	2	3	2	2	3	3	1	3	1	2	2	2	2	3	3	3	3	2	3	2	4	3	3	3	4	3
209	2	19	1	2	2	3	2	0	4	3	4	2	3	4	5	2	3	2	3	2	2	1	2	3	3	1	2	3	3	1	3	1	3	3	3	3	3	1	4	2	3	2	1	4	2	2	4	4	3
255	2	19	3	2	1	2	2	0	4	3	3	4	3	2	4	3	3	3	4	3	2	1	3	2	2	3	3	3	1	2	2	3	2	3	3	2	2	3	2	2	2	2	3	3	4	3	2	4	4
219	1	19	6	2	2	3	2	0	5	4	5	4	5	5	4	3	5	3	4	3	3	3	4	2	2	2	2	2	3	3	3	2	3	3	3	4	1	2	2	2	2	2	3	3	3	5	4	4	4
445	2	20	5	2	1	4	2	0	4	4	5	5	4	3	4	4	4	2	2	3	4	2	2	2	1	2	4	3	3	3	3	4	3	2	2	2	2	3	2	1	2	4	4	3	3	3	4	4	4
329	2	19	4	2	2	11	2	0	4	4	4	4	4	4	5	4	4	3	2	2	2	1	3	3	2	2	1	2	3	3	3	3	2	3	3	2	2	3	4	3	3	3	2	3	3	3	4	4	4
446	2	19	4	2	2	2	2	0	4	4	3	5	4	5	4	5	5	4	4	3	2	1	3	2	2	1	2	3	3	4	3	4	4	2	2	2	3	4	4	3	3	3	2	4	4	3	4	4	4
234	2	20	2	2	2	1	2	0	4	4	4	4	4	4	4	3	2	2	2	2	2	2	2	2	1	3	3	3	3	3	2	1	1	3	3	3	3	3	3	3	3	3	3	3	3	3	3	4	3
423	2	21	1	2	2	1	2	0	4	4	3	3	3	4	4	3	4	3	2	3	2	1	2	1	1	3	2	3	2	1	2	2	1	1	2	2	2	2	2	3	2	1	2	4	4	4	3	4	3
272	2	19	5	2	2	2	2	0	5	5	5	5	5	5	4	5	5	4	1	1	2	2	2	2	3	2	4	3	1	3	3	3	3	2	1	1	1	3	3	3	2	4	4	4	4	4	4	4	4
217	2	19	3	2	2	1	2	0	4	3	3	2	4	3	4	5	3	2	2	2	1	1	1	3	3	3	2	2	2	2	3	3	1	3	1	1	1	3	2	2	2	2	3	3	4	3	4	4	4
336	1	20	5	2	1	2	2	0	3	4	5	5	4	5	4	5	5	2	2	3	3	2	2	3	2	1	2	3	3	2	3	3	3	3	3	3	2	2	4	3	2	3	4	4	3	4	4	4	4
207	2	20	1	2	2	2	2	0	4	5	3	4	4	4	5	4	4	2	2	2	3	2	2	3	3	2	4	2	3	2	3	1	1	3	2	4	4	4	4	3	3	4	3	4	4	3	3	4	3
235	2	20	5	2	2	2	2	0	4	4	3	5	4	5	4	4	4	2	4	2	4	3	2	3	3	2	2	3	3	3	3	4	2	2	2	2	3	2	3	2	2	3	2	3	3	4	4	4	3
208	2	20	1	2	2	3	2	0	2	2	2	1	1	2	2	1	1	2	3	2	3	2	2	3	4	3	3	2	3	2	3	3	3	2	2	2	2	2	1	1	1	1	1	3	5	4	4	4	4
491	2	20	5	2	2	1	2	0	4	4	4	4	4	4	4	4	4	1	3	3	4	3	3	3	2	3	3	3	3	4	3	2	3	3	4	3	2	2	2	2	2	2	4	4	5	4	4	4	4
260	1	20	5	2	2	2	2	0	4	4	4	4	5	4	5	4	5	4	4	4	4	4	4	4	4	4	4	4	4	4	4	4	4	4	4	4	5	3	4	5	4	4	3	4	4	4	4	4	4
279	2	19	4	2	1	4	2	0	5	5	5	5	5	5	5	5	5	3	3	3	3	2	1	3	3	2	1	2	1	2	3	3	2	3	3	3	4	3	2	1	2	3	4	4	5	4	4	4	4
301	1	22	4	2	2	3	2	0	5	5	5	3	5	4	5	5	4	3	4	3	3	2	3	3	3	3	3	3	3	3	4	4	3	3	4	4	3	3	3	2	3	3	5	2	5	5	4	4	4
298	1	20	4	2	2	1	2	0	2	2	3	3	2	4	3	2	2	3	2	2	2	1	1	1	3	3	2	3	3	3	2	2	3	3	3	4	4	3	2	2	3	2	2	5	3	5	4	4	4
215	1	19	6	2	1	2	2	0	4	4	4	4	4	4	5	4	4	4	3	2	4	3	3	4	2	2	2	2	2	3	4	3	3	3	3	3	3	3	4	2	2	4	3	3	2	3	4	4	5
298	2	22	1	2	3	3	2	0	5	4	3	5	5	4	4	4	5	1	4	3	3	1	4	3	2	2	3	2	2	2	3	2	3	3	3	3	3	3	2	2	3	2	3	4	4	4	4	4	5
259	1	20	2	2	1	4	2	0	2	3	4	3	4	3	4	4	4	2	3	4	3	4	2	3	2	3	3	2	3	3	2	2	2	2	5	2	4	4	4	5	4	4	5	5	5	5	5	4	4
298	1	19	2	2	1	2	2	0	5	4	4	5	4	4	5	4	5	3	3	3	4	4	4	3	3	3	2	3	2	1	3	1	1	1	2	2	3	3	3	2	2	1	4	5	5	4	5	4	4
285	2	19	1	2	2	2	2	0	4	5	3	5	4	4	3	4	5	4	3	1	3	2	1	3	2	1	3	4	3	3	2	2	2	1	1	1	2	1	3	3	2	2	2	5	4	4	4	4	4
253	2	19	2	2	1	4	2	0	3	3	3	3	3	4	4	3	4	2	2	3	2	2	2	2	1	1	3	1	2	1	2	3	1	1	1	1	1	2	2	3	3	2	2	4	5	4	4	4	5
264	2	19	5	2	1	4	2	0	4	4	3	4	3	4	3	3	4	2	3	2	3	2	2	3	2	2	3	2	3	3	2	2	3	3	2	2	3	2	2	3	2	2	2	3	2	2	2	4	4
236	2	19	3	2	2	1	2	0	4	4	5	4	5	5	4	5	5	3	3	3	4	4	5	5	5	2	4	3	3	3	4	5	2	2	2	4	3	3	4	4	3	4	3	3	3	3	3	4	2
247	2	20	3	2	2	2	1	0	3	3	3	3	3	3	3	3	3	2	2	2	1	1	1	3	3	2	3	3	2	1	3	3	3	3	2	2	2	2	2	3	2	2	4	3	3	3	3	4	3
233	2	19	3	2	1	2	2	0	3	2	1	1	3	3	3	2	2	2	2	2	2	1	2	2	2	2	3	3	3	3	4	1	1	1	3	2	3	1	2	1	2	1	1	4	3	3	4	4	4
457	1	19	1	2	2	2	2	0	4	3	3	4	3	3	3	3	4	3	3	2	3	2	2	2	2	3	4	3	3	4	3	3	2	3	2	3	3	3	3	3	2	2	3	4	4	3	4	4	3
500	2	20	1	2	2	2	2	0	5	4	3	3	4	3	4	3	5	3	2	1	3	4	3	3	4	2	2	1	3	1	2	3	2	3	2	3	3	2	2	3	2	2	2	4	3	2	4	4	3
240	2	21	2	2	2	2	2	0	4	4	3	5	4	4	4	5	4	2	2	2	2	2	2	2	3	3	3	3	3	3	2	2	1	2	3	3	2	1	4	3	1	2	4	4	4	3	3	4	2
344	2	19	4	2	2	1	2	0	5	4	4	2	4	3	2	3	4	3	3	3	3	3	3	3	3	3	3	3	3	3	3	3	3	3	3	4	5	4	1	5	2	4	3	4	2	3	3	4	3
491	2	21	1	2	2	2	2	0	5	3	2	2	3	4	4	3	5	1	3	4	3	1	4	3	3	3	3	3	2	2	3	3	2	1	4	3	4	2	4	4	3	2	4	3	2	5	4	4	4
290	2	19	3	2	2	1	2	0	3	3	3	3	3	4	4	3	4	3	1	3	2	2	2	3	3	3	3	3	3	3	3	3	3	3	3	3	3	2	3	3	3	2	3	3	2	2	4	4	3
241	2	21	4	2	2	2	2	0	5	5	3	5	5	5	3	5	5	2	3	3	3	2	2	2	3	3	3	2	2	2	2	3	3	2	2	4	3	1	3	3	2	2	2	3	3	5	4	4	3
473	2	20	4	2	2	1	2	0	4	4	4	2	3	4	3	4	4	3	3	3	3	3	3	3	3	3	3	3	3	3	3	3	3	3	3	3	2	2	4	2	2	3	2	4	4	4	4	4	5
248	1	19	4	2	1	4	1	1	3	3	4	3	3	4	4	3	4	3	4	3	3	3	3	2	2	3	3	3	3	3	3	2	2	3	3	2	3	4	3	3	4	3	3	3	4	2	3	4	4
305	2	20	5	2	1	4	2	0	4	4	4	3	4	3	4	4	4	3	3	3	3	3	3	3	2	3	3	3	3	3	3	3	3	2	3	3	2	2	3	3	3	2	3	3	3	3	2	4	4
616	2	19	3	2	1	2	2	0	3	3	1	1	3	3	3	1	3	2	3	2	3	3	1	3	1	3	3	3	2	3	3	2	2	3	2	2	2	2	3	3	3	3	2	4	3	5	5	4	4
270	2	20	5	2	2	1	2	0	4	4	3	3	3	4	4	5	4	2	3	3	4	3	4	4	4	3	4	4	3	2	3	3	3	3	5	3	2	3	3	2	2	3	2	3	3	2	4	4	3
328	2	19	5	2	2	2	2	0	5	4	5	5	4	4	5	5	5	1	1	2	2	1	3	3	2	2	2	3	2	2	1	1	1	1	2	2	1	1	2	3	2	2	4	4	4	4	2	4	3
341	2	21	1	2	2	2	2	0	5	4	4	4	4	4	5	4	4	2	2	2	1	1	3	3	3	3	2	1	3	2	2	3	1	2	3	2	3	3	2	2	2	1	2	3	5	4	4	4	3
224	2	19	1	2	2	1	2	0	4	3	2	5	4	4	3	3	4	2	4	3	3	4	3	4	2	3	3	3	3	4	3	3	3	3	3	3	4	3	3	2	3	3	1	4	4	3	3	4	3
285	2	19	5	2	1	4	2	0	2	2	1	2	2	3	4	2	2	2	2	2	1	1	2	3	2	2	2	3	3	3	2	2	3	3	2	2	2	1	2	3	2	2	1	3	4	3	4	4	3
383	2	20	1	2	2	1	2	0	3	3	3	3	3	3	3	3	3	2	3	1	3	2	2	3	2	3	1	3	3	3	3	2	2	2	2	3	2	1	1	2	2	2	2	3	3	2	3	4	4
253	2	19	4	2	2	1	2	0	4	4	5	4	5	4	5	4	4	2	2	2	2	2	2	2	3	3	2	3	3	3	3	3	3	3	2	2	2	2	1	1	1	2	1	3	3	4	3	4	4
268	2	19	2	2	2	1	2	0	4	4	3	3	3	2	3	3	4	4	2	2	2	1	4	2	1	2	4	2	3	3	3	2	1	2	3	3	2	2	1	2	2	3	3	4	5	4	3	4	4
278	2	19	4	2	2	2	2	0	5	5	3	3	4	4	4	5	2	2	2	2	2	2	2	3	1	3	4	4	2	2	3	3	1	2	2	3	3	2	2	4	2	4	3	3	4	4	3	4	2
232	1	19	5	2	1	4	2	0	2	2	2	2	4	4	3	2	3	1	1	1	2	2	2	2	2	3	3	3	3	2	2	2	3	3	2	2	1	1	2	3	2	2	2	3	3	4	4	4	3
332	2	20	4	2	2	2	2	0	4	4	4	4	4	4	4	4	4	4	2	2	3	4	3	2	3	3	4	2	3	2	3	3	3	3	2	2	3	3	3	3	2	2	3	4	3	5	4	4	4
234	2	19	1	2	2	1	2	0	3	3	4	4	3	4	3	2	3	2	2	2	2	1	1	2	1	2	2	2	1	2	1	1	2	2	2	4	2	3	1	2	2	2	3	4	4	3	4	4	4
278	2	19	1	2	2	2	2	0	4	4	4	4	3	2	5	4	4	3	3	3	2	2	3	3	2	3	2	3	3	2	3	2	1	3	2	4	4	3	3	3	2	1	2	4	2	4	4	4	4
269	2	20	5	2	2	2	2	0	5	5	5	5	5	5	5	5	5	2	2	2	2	2	2	2	2	2	2	2	2	2	2	2	2	2	3	3	3	2	2	4	3	3	2	3	3	3	3	4	2
297	2	19	2	2	1	4	2	0	4	4	4	4	3	4	2	2	4	2	3	2	3	2	3	3	3	3	4	2	3	3	3	3	3	3	3	2	2	3	1	2	2	2	2	4	3	4	3	4	4
384	2	19	6	2	2	4	2	0	5	5	5	5	4	5	3	4	5	1	4	3	2	2	2	1	2	3	2	3	2	2	3	3	3	2	3	4	3	4	2	2	2	1	3	3	3	3	4	4	4
257	2	20	3	2	2	1	2	0	3	3	2	4	4	4	3	4	3	2	2	2	2	2	2	2	2	2	2	2	2	2	2	2	2	2	2	2	2	3	2	3	2	2	2	3	4	4	4	4	4
208	2	20	2	2	2	2	2	0	5	5	5	4	4	5	4	4	5	1	2	2	3	3	2	1	2	3	3	2	3	4	1	3	3	1	2	2	2	2	2	2	2	2	2	4	4	4	4	4	4
363	2	19	1	2	2	2	2	0	2	3	2	3	3	2	4	4	3	2	2	1	2	1	1	2	2	2	3	3	3	3	2	3	2	2	1	3	2	2	2	2	2	3	1	3	4	4	4	4	4
384	2	20	6	2	2	2	2	0	4	4	1	3	2	2	2	2	2	2	2	2	3	3	4	2	3	3	4	2	2	2	2	1	1	1	2	3	2	2	2	2	2	1	1	4	4	4	3	4	4
288	1	20	4	2	2	1	2	0	4	4	4	4	5	4	4	4	4	3	3	3	3	3	2	2	2	2	2	2	2	2	2	2	2	3	3	3	2	2	2	2	2	2	3	3	4	4	3	4	4
217	2	20	6	2	1	4	2	0	5	4	4	5	4	4	5	5	5	1	1	1	2	2	2	3	2	2	3	3	3	3	2	2	3	1	2	2	3	3	2	2	2	4	1	4	4	4	4	4	4
250	2	19	1	2	2	1	2	0	5	5	5	5	5	5	5	5	5	1	1	2	2	2	1	3	2	3	1	2	3	3	3	2	2	2	3	2	3	3	2	1	2	2	2	4	4	4	4	4	4
281	2	20	4	2	2	2	2	0	4	4	3	2	3	4	4	4	4	2	2	2	1	1	1	3	3	4	3	2	3	3	3	4	3	1	2	2	2	4	3	3	2	4	2	4	4	4	4	4	4
162	2	20	3	2	1	1	2	0	3	1	1	2	2	2	2	3	3	1	1	1	1	1	1	1	1	1	1	1	1	1	1	1	1	1	1	2	2	1	3	3	2	3	1	4	4	4	4	4	4
419	2	20	3	2	2	2	2	0	5	5	5	4	4	5	5	5	5	1	1	1	2	2	3	3	3	2	3	3	3	2	2	2	2	2	1	1	1	2	2	1	2	2	1	4	4	4	4	4	4
280	2	19	6	2	1	4	2	0	4	2	2	2	3	3	3	3	3	2	2	2	1	1	1	1	3	2	1	1	1	2	1	1	2	2	3	2	2	3	2	4	2	3	1	4	4	4	4	4	4
221	1	20	1	2	2	3	2	0	3	3	4	4	3	4	4	4	4	1	1	2	3	2	3	4	3	4	1	1	3	2	3	3	2	2	2	3	3	3	2	3	2	3	1	4	4	4	4	4	4
251	2	20	3	2	2	1	2	0	4	4	4	4	4	4	4	4	4	3	3	2	3	2	2	4	3	3	3	3	3	3	2	2	2	2	2	3	2	3	2	1	3	2	2	4	4	3	4	4	4
380	2	20	4	2	2	2	2	0	3	3	3	3	3	3	3	3	3	3	3	2	2	3	3	4	2	3	3	3	3	4	3	3	3	3	4	3	2	3	2	2	3	4	2	4	4	3	4	4	4
330	2	20	4	2	1	4	2	0	4	4	3	4	4	4	5	5	4	3	3	3	3	2	2	2	2	3	3	2	2	3	2	2	2	2	2	2	3	3	2	2	2	3	2	4	4	4	5	4	5
396	2	20	1	2	2	1	2	0	4	4	4	4	3	3	4	2	5	1	3	2	2	1	1	1	1	1	3	3	1	1	2	3	3	3	2	1	3	2	3	2	2	1	2	4	5	3	4	4	4
271	2	19	5	2	2	1	2	0	4	4	3	3	3	3	4	3	4	3	3	4	5	3	4	4	3	2	4	3	3	3	4	4	4	3	4	3	2	4	2	3	3	4	4	2	3	3	2	4	2
251	2	21	3	2	2	1	2	0	4	4	4	4	4	4	4	4	4	5	4	4	4	4	3	4	4	4	3	3	3	3	3	4	3	4	4	4	3	4	3	3	3	3	4	3	2	4	3	4	3
204	2	20	2	2	2	1	2	0	4	3	2	2	2	2	2	2	2	3	3	2	2	3	3	3	2	3	2	3	2	2	2	2	2	2	2	4	3	3	3	3	2	3	3	3	2	2	4	4	3
270	1	20	2	2	2	3	2	0	4	4	3	2	2	3	4	4	5	3	4	3	4	4	4	4	3	4	3	2	3	3	4	3	4	3	3	3	1	2	2	3	2	2	3	3	4	3	2	4	2
228	2	20	1	2	2	4	2	0	4	4	3	4	4	4	4	4	4	2	2	3	4	4	4	4	2	3	3	4	3	3	4	4	3	4	4	4	4	4	4	4	4	4	4	2	3	3	4	4	4
329	2	19	5	2	2	2	2	0	4	4	4	5	4	5	5	4	5	2	1	3	3	3	3	2	3	2	2	3	3	2	3	3	3	3	1	3	2	2	3	3	3	3	3	2	3	3	4	4	3
351	2	20	4	2	1	4	1	2	4	3	3	3	3	3	3	4	4	3	4	3	3	4	3	3	2	3	3	2	2	3	3	3	3	3	4	3	3	2	3	2	2	2	4	3	4	3	4	4	3
356	2	19	5	2	1	2	2	0	4	5	5	5	5	5	5	5	5	1	3	2	2	3	3	3	2	2	3	2	3	3	3	4	2	2	3	3	2	4	2	4	3	2	4	2	3	3	4	4	4
274	2	19	3	2	1	4	1	0	3	3	3	2	4	4	3	3	4	3	3	4	3	2	1	4	3	2	3	3	3	3	3	3	3	3	4	3	2	3	3	1	3	3	2	3	3	3	2	4	3
284	2	19	2	2	2	4	2	0	5	3	4	3	3	4	4	4	5	4	3	3	2	3	2	3	3	3	3	3	3	3	3	2	2	2	4	4	4	3	4	4	3	3	4	3	4	3	2	4	3
322	1	19	6	2	2	1	2	0	5	4	4	5	4	4	5	5	4	3	3	2	4	3	4	2	3	4	4	3	2	2	2	3	3	3	2	2	3	3	2	2	3	3	5	2	3	3	3	4	3
396	2	19	3	2	2	1	2	0	5	3	3	4	4	4	4	3	4	2	3	2	2	2	1	3	3	3	1	3	2	3	2	2	3	3	2	2	3	2	2	1	3	3	2	3	3	5	3	4	4
265	1	19	4	2	1	4	2	0	3	3	1	2	3	3	2	2	3	1	3	2	2	3	3	3	1	3	3	3	2	2	2	2	2	3	3	3	3	3	3	3	2	2	2	3	3	3	3	4	3
439	2	19	3	2	2	1	2	0	5	5	4	3	5	5	5	5	5	3	3	3	3	3	3	3	3	3	3	3	3	3	1	2	2	2	4	4	4	4	4	4	4	4	4	4	2	2	4	4	4
348	1	19	5	2	2	2	2	0	3	3	3	4	3	3	4	4	4	3	3	2	3	4	3	2	3	4	1	3	2	3	1	3	3	2	3	3	3	3	3	3	3	3	3	3	3	4	4	4	4
271	2	19	1	2	2	4	1	0.5	5	4	5	4	4	4	4	4	5	2	2	2	2	4	1	3	3	3	3	1	3	1	3	3	3	2	3	2	3	3	2	2	2	3	4	4	3	3	4	4	4
241	1	20	5	2	1	4	2	0	5	4	4	4	4	4	4	5	5	2	1	1	1	2	1	3	1	2	2	1	3	3	3	2	2	1	1	1	1	2	2	2	3	2	3	4	4	3	4	4	4
362	1	19	5	2	2	3	2	0	4	3	3	4	3	3	3	3	3	3	4	3	4	3	3	4	2	3	4	4	3	4	4	3	3	3	4	4	5	4	3	4	4	4	4	4	5	3	3	4	3
206	2	20	2	2	1	4	2	0	4	4	4	4	4	5	5	5	5	2	2	3	3	2	3	4	4	3	4	1	3	3	3	3	3	2	2	2	2	3	2	3	2	3	2	4	3	3	3	4	4
293	1	20	3	2	1	4	1	1	4	4	3	5	4	5	5	4	5	1	4	2	3	2	1	3	3	4	1	2	3	2	3	4	1	3	2	2	3	3	4	4	3	3	4	3	3	4	3	4	4
353	2	20	5	2	2	1	2	0	4	3	3	4	4	4	4	2	4	2	3	3	2	2	3	2	2	2	2	2	3	3	3	2	2	2	2	3	3	2	3	2	2	2	2	3	3	3	4	4	4
334	2	20	5	2	2	4	2	0	4	2	4	4	4	4	5	3	4	2	1	3	3	1	2	2	2	3	1	3	3	3	1	2	2	2	3	3	3	3	3	3	3	3	3	3	4	3	3	4	4
356	1	18	3	2	2	3	2	0	1	1	1	2	1	3	1	1	1	2	2	2	2	1	2	1	1	1	1	1	2	1	2	2	3	1	1	2	2	2	2	1	2	1	1	3	3	4	3	4	4
483	1	18	3	2	3	3	2	0	4	4	3	3	4	4	4	3	4	3	3	3	4	4	5	4	3	4	3	4	3	4	4	3	3	4	4	4	3	4	4	3	3	3	4	4	4	3	4	4	3
291	1	20	4	2	2	1	2	0	4	4	3	3	4	4	4	3	3	4	3	3	3	4	3	3	3	4	4	3	3	4	3	4	3	3	2	2	2	2	3	3	3	2	3	3	3	4	4	4	5
379	1	20	4	2	1	4	2	0	5	3	4	3	4	4	4	4	3	3	3	4	4	2	2	4	3	4	4	5	2	4	3	3	3	3	2	3	3	2	2	3	2	2	4	3	4	4	4	4	4
348	2	20	2	2	2	1	2	0	4	3	2	3	3	4	4	3	4	1	3	2	2	3	3	2	2	3	3	3	3	3	3	2	3	3	4	3	3	3	3	3	3	3	3	3	4	4	3	4	3
356	2	19	5	2	1	2	2	0	5	4	4	3	4	4	5	4	5	2	2	2	4	2	3	2	3	2	2	2	3	3	3	3	3	3	1	2	2	2	3	2	2	3	2	4	3	3	4	4	4
313	1	20	2	2	1	2	2	0	4	4	3	3	4	4	4	3	5	3	3	3	4	4	2	3	2	3	4	4	3	3	3	3	3	4	3	2	3	2	2	2	2	1	3	3	4	2	2	4	4
294	1	19	6	2	2	1	1	1	4	3	2	4	4	4	4	4	5	1	4	4	3	3	1	3	2	2	2	3	3	2	3	3	2	2	2	3	3	2	3	2	3	2	4	3	3	3	3	4	4
252	2	20	5	2	2	3	2	0	3	3	3	3	3	3	3	3	4	3	3	4	3	3	3	5	3	3	4	5	4	4	4	4	3	4	4	3	5	4	4	4	4	3	4	4	4	4	4	4	3
419	2	20	4	2	1	4	2	0	4	4	4	4	4	4	5	4	4	3	2	3	3	3	3	2	2	2	2	3	3	2	2	2	2	2	2	2	2	2	2	2	2	2	2	3	3	3	4	4	3
346	2	20	5	2	2	2	2	0	3	3	2	2	4	4	4	3	4	3	3	2	2	2	2	2	2	2	2	2	2	3	2	2	3	3	2	3	3	2	2	3	3	1	1	3	3	4	3	4	4
218	2	20	4	2	1	4	2	0	3	3	3	4	4	4	4	5	4	3	3	3	4	2	1	3	3	3	4	3	3	4	3	3	3	2	2	1	1	2	3	3	3	2	4	3	4	4	3	4	4
240	2	20	1	2	2	1	2	0	4	3	3	4	4	3	4	4	4	1	3	3	3	2	2	2	3	2	2	3	2	2	1	1	3	2	2	3	3	2	3	2	2	1	1	4	4	4	4	4	4
307	2	19	1	2	1	4	2	0	4	4	4	5	4	4	5	5	5	4	4	2	2	3	2	3	3	3	3	3	3	3	3	4	3	2	2	4	3	2	4	3	2	2	3	4	4	4	4	4	5
359	2	19	4	2	2	2	2	0	5	5	3	4	5	5	4	5	5	3	3	3	2	2	2	1	3	4	4	3	2	2	3	3	3	3	1	1	1	2	2	2	3	3	2	4	5	5	4	4	3
299	2	19	2	2	1	4	2	0	3	3	3	3	2	2	2	3	4	3	3	3	3	3	3	3	3	4	3	3	2	2	5	2	2	1	3	1	3	3	2	2	2	2	2	5	4	4	2	4	4
234	2	19	3	2	1	4	2	0	4	4	2	4	4	3	4	5	4	2	2	2	3	1	1	3	4	1	3	2	2	1	1	2	3	3	1	3	2	2	1	2	2	1	3	4	4	4	3	4	4
291	1	21	6	2	2	2	2	0	4	4	5	5	4	4	4	4	4	2	4	2	3	3	2	3	2	2	2	2	3	3	3	3	2	3	2	2	2	2	2	1	3	3	3	4	4	4	4	4	3
265	2	19	6	2	1	2	2	0	4	4	4	4	4	4	4	4	4	3	2	3	4	2	1	4	3	2	2	3	3	2	2	3	3	2	3	3	2	2	4	4	2	3	2	4	5	3	4	4	4
318	2	20	4	2	1	4	1	0	4	3	4	4	3	4	3	3	4	2	2	3	3	2	2	1	1	2	4	3	3	2	4	4	2	2	2	2	2	2	3	3	3	1	4	4	4	5	4	4	4
315	2	19	6	2	2	4	2	0	4	4	3	3	5	2	4	4	5	3	3	3	3	3	3	3	3	3	3	3	3	3	3	3	3	3	2	2	3	3	3	2	2	4	2	3	5	4	5	4	5
329	2	20	3	2	2	2	2	0	4	4	2	2	2	3	4	3	4	2	2	2	1	3	1	3	2	3	3	3	3	3	4	3	3	3	3	3	2	2	3	3	3	4	3	3	3	4	4	4	3
306	2	19	4	2	2	3	1	0	5	5	5	5	5	5	5	5	5	3	3	3	3	3	3	3	3	3	3	3	3	3	3	3	3	3	2	4	4	3	2	4	2	1	4	4	3	3	4	4	3
323	1	19	4	2	3	1	2	0	1	4	1	2	3	3	3	3	3	3	3	3	3	3	3	3	3	3	3	3	3	3	3	3	3	3	3	2	1	1	2	1	1	1	2	3	4	3	4	4	3
438	2	20	2	2	2	1	2	0	3	3	2	4	3	4	4	3	4	3	3	3	3	3	2	3	3	3	4	3	3	3	2	3	2	3	3	2	2	3	3	2	3	2	2	3	4	3	4	4	3
265	2	19	5	2	2	3	2	0	5	5	4	4	4	5	5	5	5	3	2	2	2	2	3	2	1	1	3	2	2	3	3	3	2	3	3	2	4	2	2	3	2	3	2	3	3	3	3	4	3
253	2	19	2	2	1	4	2	0	3	3	3	3	4	3	4	3	4	2	3	2	3	2	2	3	2	3	4	4	3	3	3	2	3	3	4	4	3	3	4	4	3	3	4	3	3	3	3	4	4
236	2	20	3	2	2	2	2	0	3	4	4	3	4	3	4	3	4	3	3	3	2	2	2	2	3	4	3	3	2	2	2	2	2	3	2	3	2	3	3	2	3	4	1	3	4	3	3	4	3
340	2	19	2	2	1	4	2	0	2	2	3	3	2	4	2	2	2	2	3	1	3	2	1	2	3	3	3	3	3	3	2	3	2	2	2	2	4	2	3	4	2	4	3	4	2	2	3	4	4
408	2	19	5	2	2	1	2	0	5	4	4	3	3	4	4	4	4	3	4	3	3	2	2	1	2	3	3	2	2	3	4	3	3	2	2	4	2	3	3	3	2	3	2	2	2	2	2	4	3
212	2	19	4	2	2	1	2	0	4	3	3	3	3	4	4	4	5	3	3	3	4	3	3	4	3	4	4	4	3	3	3	3	3	3	3	3	3	3	3	3	3	3	3	3	4	4	2	4	4
340	1	20	2	2	1	1	1	0.3	4	4	2	5	4	4	5	4	5	1	1	1	3	3	2	2	2	3	3	3	3	4	3	4	2	2	3	4	3	2	4	3	4	3	4	3	3	2	4	4	3
292	2	20	4	2	1	4	2	0	5	3	2	2	4	4	4	4	3	2	2	3	4	3	4	3	3	3	3	3	3	4	3	3	3	3	2	2	2	3	3	4	3	4	3	3	4	3	4	4	4
333	2	20	1	2	2	4	2	0	3	4	3	4	4	4	4	4	4	2	2	1	4	2	3	2	3	4	2	1	3	2	3	3	3	3	3	3	2	2	3	3	3	2	4	4	3	2	4	4	4
275	2	19	6	2	2	3	2	0	5	4	4	4	4	4	4	4	4	2	2	2	4	1	1	1	3	3	2	2	3	3	4	3	3	3	2	1	1	2	2	3	3	2	4	4	4	4	4	4	4
488	1	19	6	2	2	2	2	0	3	3	3	4	3	2	3	2	3	2	3	2	2	2	2	2	2	2	2	2	2	2	2	2	2	2	2	3	2	3	2	3	3	3	3	3	3	3	4	4	3
271	2	19	6	2	2	1	2	0	3	4	4	5	4	5	5	5	5	3	3	3	2	2	1	1	1	3	4	2	2	3	3	3	3	3	2	4	2	3	1	4	2	4	3	3	2	2	4	4	3
340	1	20	5	2	2	2	2	0	3	2	4	3	3	4	3	3	3	1	1	1	2	2	3	3	2	1	3	3	2	3	3	2	3	3	3	3	2	2	2	3	2	2	3	3	4	4	3	4	3
206	2	19	5	2	2	2	2	0	3	3	4	4	4	4	4	4	4	2	2	3	3	2	2	3	2	1	3	3	3	1	1	2	2	3	3	2	2	3	2	3	3	3	3	2	3	3	3	4	4
270	2	19	1	2	2	1	2	0	4	4	2	3	2	3	4	3	4	2	2	2	2	2	2	3	1	3	4	3	3	2	4	1	1	2	4	4	1	3	2	2	2	2	3	4	4	4	3	4	4
421	1	20	4	2	2	1	2	0	4	5	5	5	5	5	5	5	5	5	4	5	5	5	4	4	4	5	5	4	4	5	5	4	4	4	5	4	4	4	4	4	4	3	5	2	5	4	4	4	4
406	2	18	6	2	2	2	1	0.5	4	3	3	5	4	4	4	4	4	3	4	3	4	2	3	4	4	3	3	3	3	5	4	4	3	4	4	4	3	2	2	3	3	4	2	3	3	4	5	4	4
295	2	19	6	2	2	1	1	0	5	5	5	5	5	5	5	5	5	4	4	1	2	3	3	2	1	2	4	4	1	2	4	5	1	3	2	1	1	1	3	3	2	2	3	3	4	4	4	4	4
248	2	20	1	2	2	1	2	0	5	4	4	5	4	4	4	5	5	2	2	3	3	1	1	1	3	3	4	2	2	2	3	3	2	1	2	2	1	3	3	2	2	3	3	4	5	4	4	4	3
278	2	20	2	2	2	1	2	0	4	4	3	3	4	4	4	4	4	2	3	3	3	1	4	3	3	3	3	2	3	3	2	3	3	3	4	3	4	3	4	4	3	3	4	2	3	2	2	4	2
220	2	22	5	2	1	4	1	0.25	5	5	3	3	4	4	4	5	5	2	2	1	1	3	4	4	3	3	2	2	2	2	3	3	3	3	2	2	2	2	1	2	4	1	3	3	3	3	4	3	3
439	2	21	3	2	2	2	2	0	4	4	4	4	4	4	4	4	4	2	4	2	4	2	3	3	3	3	4	4	3	2	3	3	2	2	2	2	2	3	2	2	2	3	4	3	3	3	3	3	3
354	2	20	5	2	2	2	1	3	4	4	3	3	3	4	4	4	4	2	2	2	4	2	3	3	3	3	3	3	3	4	4	2	3	3	1	3	2	4	4	3	3	3	4	3	3	4	4	3	4
224	1	19	4	2	2	1	2	0	2	2	3	3	3	4	4	4	4	1	4	2	2	2	1	3	3	2	3	3	3	3	2	2	3	2	2	2	2	2	3	2	3	3	3	4	3	3	3	3	4
268	2	19	2	2	2	1	2	0	5	5	5	5	4	5	5	5	5	2	2	2	3	3	1	3	3	3	2	2	3	3	2	1	2	3	2	3	1	2	2	4	3	2	4	4	5	4	3	3	4
236	1	29	4	2	2	1	2	0	5	3	4	4	3	4	2	4	5	3	3	3	3	3	3	3	3	3	3	3	3	3	3	3	3	3	2	4	2	3	3	2	3	2	3	4	5	4	3	3	3
390	2	19	3	2	2	2	2	0	5	3	1	4	3	4	4	2	4	3	3	3	3	3	3	3	2	2	2	2	2	2	3	3	3	3	3	3	2	2	4	4	3	3	3	3	3	3	4	3	3
244	2	20	4	2	2	1	2	0	4	4	3	5	4	4	5	5	4	4	4	4	5	2	4	4	3	4	3	3	4	3	5	2	3	4	3	3	3	2	4	4	2	3	3	3	3	4	4	3	4
316	2	19	4	2	2	1	2	0	4	4	4	4	4	4	4	4	4	2	3	3	3	3	2	2	2	2	3	3	2	2	2	3	3	2	3	2	2	4	3	3	4	4	3	3	3	2	2	3	3
406	2	19	1	2	2	2	2	0	4	4	3	4	4	4	4	4	4	2	3	3	4	3	4	2	3	3	3	3	3	4	3	3	2	2	3	3	3	3	2	2	3	3	3	2	3	2	3	3	3
316	2	20	5	2	1	4	1	1	3	3	3	3	4	5	3	3	4	3	3	1	1	3	1	3	3	3	3	4	2	1	1	3	2	2	2	2	2	1	1	3	2	2	2	2	3	3	4	3	4
264	2	20	4	2	1	4	2	0	4	4	4	4	4	4	4	4	4	4	3	3	4	3	3	3	2	2	2	3	3	3	2	1	2	3	3	3	3	3	3	2	2	4	4	3	4	3	2	3	4
221	2	19	5	2	2	1	2	0	5	5	5	4	4	4	4	4	5	2	2	2	2	2	2	2	2	2	3	2	2	3	2	2	3	3	3	3	2	2	2	3	2	1	1	4	3	4	3	3	3
224	2	20	3	2	2	1	2	0	4	4	5	3	4	4	5	5	5	2	2	2	4	3	1	4	3	4	4	2	3	3	3	3	3	1	3	3	4	3	2	3	2	3	2	3	3	3	4	3	3
315	1	19	4	2	1	4	2	0	4	3	3	4	3	3	4	3	4	3	3	3	3	3	3	3	3	3	3	3	3	3	3	3	3	3	2	2	2	2	2	2	3	3	3	3	4	4	4	3	3
405	2	19	5	2	2	2	2	0	5	4	3	4	3	4	4	4	5	3	3	3	3	3	3	3	3	3	3	3	3	3	2	2	2	3	2	3	2	3	2	2	2	2	2	2	3	3	4	3	3
416	2	20	5	2	2	2	2	0	3	2	2	3	2	3	4	3	4	1	3	3	3	2	2	2	3	3	1	3	3	2	2	3	3	2	2	4	1	2	2	3	2	2	4	3	3	3	4	3	3
237	1	21	3	2	2	2	2	0	3	2	2	2	3	3	3	3	4	3	3	2	3	3	3	2	1	2	3	2	2	1	2	2	3	2	3	2	3	2	3	2	2	1	3	4	3	4	4	3	4
436	1	20	5	2	2	1	2	0	3	3	4	3	2	3	4	3	3	2	2	2	2	2	2	2	2	2	3	3	2	3	2	3	1	3	1	2	2	3	2	2	3	1	2	3	4	3	4	3	4
326	2	19	2	2	2	2	2	0	4	2	3	3	3	4	3	3	4	3	3	3	4	2	3	3	3	3	4	2	2	3	2	2	3	3	4	3	2	3	3	2	2	3	3	3	3	3	2	3	4
254	2	21	1	2	2	2	2	0	3	3	4	4	3	4	5	3	3	2	2	1	1	1	3	3	3	3	3	3	3	2	2	2	1	1	4	4	3	4	3	4	3	4	3	3	4	3	4	3	4
215	2	20	4	2	2	2	2	0	4	4	4	4	4	2	5	2	4	3	4	4	3	2	3	3	2	3	3	3	3	2	3	2	2	1	2	4	2	3	3	4	3	3	2	5	3	4	4	3	4
254	2	20	2	2	1	4	2	0	4	4	4	5	4	4	4	3	5	2	3	3	2	2	3	3	3	3	2	3	3	1	2	3	2	2	2	1	1	1	1	1	1	1	1	4	4	3	4	3	4
276	2	19	5	2	2	1	2	0	4	4	4	4	4	4	4	4	4	3	4	4	3	4	4	4	2	3	3	3	2	3	3	3	3	3	4	2	3	3	4	3	3	3	4	3	3	3	2	3	3
242	2	19	5	2	2	3	2	0	5	4	5	5	4	4	5	4	5	5	4	4	5	4	4	4	3	4	4	4	3	4	4	5	4	4	1	3	4	2	4	2	3	3	2	3	3	2	3	3	3
672	1	20	1	2	3	3	2	0	4	3	3	4	3	3	4	4	4	3	3	4	4	3	4	4	3	4	4	3	3	4	4	3	3	3	4	3	3	3	4	5	3	3	4	3	2	2	3	3	4
257	2	21	2	2	3	3	2	0	5	3	3	3	3	4	4	4	4	3	3	3	3	3	3	3	3	3	3	3	3	3	3	3	3	3	3	2	1	3	3	2	3	2	3	3	3	2	3	3	4
405	2	19	4	2	2	1	1	1	4	4	3	4	3	4	4	5	4	3	4	4	3	4	5	5	3	4	4	4	3	4	4	3	3	4	3	3	3	2	4	4	3	3	2	3	3	4	3	3	3
289	1	19	6	2	2	2	2	0	5	4	4	4	4	4	5	4	3	3	4	4	5	4	4	4	5	4	5	3	4	4	4	4	4	4	5	5	3	4	5	4	5	4	5	4	3	4	3	3	2
190	2	19	5	2	2	2	2	0	3	3	3	3	3	3	3	3	3	3	3	3	3	3	3	3	3	3	3	3	3	3	3	3	3	3	3	3	3	3	3	3	3	3	3	3	3	3	3	3	3
326	2	20	3	2	1	2	2	0	4	4	3	3	2	4	4	4	5	3	3	3	3	3	3	3	3	3	3	3	3	3	3	3	3	3	4	4	4	4	4	4	4	3	4	2	3	3	2	3	4
294	2	20	3	2	1	2	2	0	5	3	2	3	3	3	3	3	4	3	3	3	2	2	2	2	2	3	1	3	1	1	2	2	3	1	3	3	3	3	2	2	2	2	1	3	3	3	3	3	3
467	2	19	5	2	2	1	2	0	4	3	3	3	3	3	4	3	4	3	3	3	3	3	2	3	2	3	3	2	3	3	2	3	2	3	2	3	3	4	3	3	3	3	3	3	4	3	3	3	3
250	2	21	2	2	2	1	2	0	4	2	4	3	4	3	4	4	2	3	3	2	2	3	3	3	2	2	2	3	2	1	2	2	2	3	3	3	2	3	3	1	3	3	2	3	3	3	3	3	3
272	1	20	1	2	2	1	2	0	4	4	4	4	4	4	5	4	4	3	2	3	2	2	2	2	3	2	2	3	3	2	2	3	2	3	2	2	2	2	3	2	2	1	1	4	3	4	3	3	4
185	1	20	1	2	2	1	2	0	4	3	4	4	3	2	4	3	5	1	3	1	3	1	3	4	3	2	3	3	3	2	3	2	2	1	2	3	4	1	3	1	3	3	4	4	3	3	4	3	2
259	2	19	5	2	1	4	2	0	5	4	3	4	3	4	4	3	4	3	2	2	4	2	2	2	3	3	4	2	2	3	3	3	3	2	3	3	3	2	1	2	2	1	4	4	3	4	3	3	3
229	2	20	1	2	2	1	2	0	4	4	4	4	4	4	4	4	4	1	1	1	3	3	2	2	3	3	4	3	3	2	2	1	1	1	2	3	1	4	3	2	2	4	2	3	3	3	3	3	3
209	2	19	6	2	2	1	2	0	5	4	4	4	5	5	5	5	5	3	3	3	3	3	3	3	3	3	3	3	3	3	3	3	3	3	2	2	3	3	3	3	3	4	5	3	3	5	3	3	3
408	2	20	4	2	2	1	2	0	4	3	2	3	3	3	4	3	5	3	3	2	2	3	3	3	1	3	3	3	3	4	3	3	2	3	5	4	3	4	4	3	3	3	3	3	4	3	2	3	4
294	2	19	1	2	2	2	2	0	2	2	2	1	3	4	1	2	2	1	3	2	3	3	1	3	2	2	2	1	3	3	3	3	2	3	3	3	2	2	3	3	2	3	4	4	5	3	4	3	4
217	2	19	1	2	2	2	2	0	4	5	4	3	4	5	5	4	3	3	3	3	4	4	3	3	4	3	4	4	3	4	3	3	3	4	3	4	4	3	4	3	3	3	4	3	3	2	3	3	4
291	2	19	1	2	2	1	2	0	4	4	4	4	4	4	4	4	4	3	3	3	3	4	2	3	3	3	4	2	3	3	4	3	3	3	4	3	4	3	4	3	3	4	3	3	2	4	2	3	2
313	1	21	3	2	2	2	2	0	5	5	5	5	5	5	5	5	5	1	1	1	1	1	1	1	2	2	3	3	3	2	2	2	3	3	3	3	2	2	3	3	2	2	3	3	3	3	3	3	3
218	2	19	4	2	2	2	2	0	3	3	2	3	3	4	4	3	3	4	5	2	3	3	3	4	3	4	3	3	3	3	3	4	4	3	4	3	3	3	2	5	2	4	4	3	3	4	3	3	3
232	2	20	5	2	2	2	2	0	5	4	3	4	4	5	4	2	4	5	5	4	5	4	4	4	2	3	1	2	3	4	3	4	4	4	4	5	4	4	4	4	5	4	3	2	2	2	4	3	2
275	2	19	4	2	2	2	2	0	5	4	4	4	3	4	4	4	4	3	3	3	3	3	3	3	2	3	3	3	2	3	3	3	2	3	3	3	3	3	3	2	3	2	2	3	2	2	2	3	3
391	2	20	3	2	1	2	2	0	4	4	3	5	4	4	4	3	4	3	1	3	3	1	3	3	1	3	3	2	2	2	3	4	3	3	4	3	4	3	2	3	3	2	3	3	2	3	4	3	4
292	2	20	6	2	1	2	2	0	5	4	4	4	4	4	5	4	5	1	5	2	2	2	1	3	3	3	4	4	3	2	3	2	2	3	2	2	3	3	2	3	3	2	2	4	3	4	4	3	4
297	2	19	5	2	2	1	2	0	4	4	5	5	4	4	4	4	4	2	2	2	4	2	1	1	2	3	4	2	3	2	3	4	3	3	2	2	2	2	2	1	2	2	2	3	3	5	4	3	4
327	2	20	1	2	2	1	2	0	5	4	5	4	4	4	4	4	5	3	4	2	1	3	3	3	3	3	3	3	3	4	2	3	2	2	3	2	3	4	1	3	2	4	2	3	3	5	3	3	4
217	2	20	4	2	2	1	2	0	3	3	3	5	4	4	3	5	3	3	4	4	4	3	4	4	4	2	4	2	3	3	4	5	3	2	3	3	3	4	4	2	3	5	4	3	4	4	3	3	4
410	2	20	1	2	2	2	2	0	4	4	3	3	4	4	4	5	4	2	2	1	4	3	1	2	3	3	3	4	3	4	2	3	3	1	3	1	2	2	3	4	3	3	4	4	3	3	3	3	4
337	2	20	4	2	2	1	2	0	4	3	2	3	3	4	4	4	4	4	4	4	4	4	3	3	3	3	3	3	3	3	4	3	3	3	3	3	3	2	3	3	3	3	2	3	4	3	3	3	2
204	2	19	4	2	2	1	2	0	3	4	3	2	4	1	4	3	4	5	5	4	5	4	5	4	5	4	5	5	4	5	3	3	3	2	5	4	4	4	5	5	4	4	4	3	3	2	4	2	5
297	2	20	4	2	2	2	1	1	5	5	3	5	4	4	3	4	5	3	3	3	3	2	2	3	3	4	3	3	2	2	3	3	2	2	3	3	2	2	1	1	2	2	3	3	3	3	2	2	2
463	2	21	5	2	2	2	2	0	3	2	3	2	2	3	4	2	4	2	3	3	3	3	3	3	2	3	3	2	3	3	2	3	2	3	3	4	2	3	3	2	2	2	4	3	4	3	2	2	4
364	2	20	5	2	2	1	2	0	4	5	4	5	4	4	5	4	5	2	2	3	2	2	1	3	2	2	2	3	3	3	3	4	3	2	2	3	3	4	2	3	2	2	3	2	3	3	2	2	3
500	2	20	1	2	2	1	2	0	4	4	4	4	4	5	5	4	5	3	2	2	3	1	1	1	3	2	2	3	3	2	1	3	3	1	2	3	3	2	2	3	3	2	2	4	3	3	3	2	3
367	2	20	1	2	3	3	2	0	4	5	3	4	5	5	4	3	5	3	4	3	3	3	4	4	4	3	3	2	3	4	3	4	4	3	5	2	4	4	3	4	3	4	5	3	2	3	4	2	2
263	2	19	5	2	1	2	2	0	5	4	4	4	4	5	4	4	3	2	3	4	5	4	5	3	4	4	4	4	3	3	4	3	4	4	4	5	5	4	5	4	4	4	3	4	4	3	3	2	3
305	2	19	3	2	2	1	2	0	4	3	4	4	4	5	5	5	5	4	4	4	4	3	2	3	3	4	4	4	3	4	4	4	4	4	5	5	4	4	4	4	3	3	4	4	1	3	3	2	3
463	2	20	1	2	2	1	2	0	3	3	2	3	3	4	3	3	4	2	3	3	3	2	3	3	2	3	3	2	2	2	1	2	2	2	3	3	3	2	4	3	2	2	3	4	4	4	4	2	4
233	2	19	1	2	2	1	2	0	5	4	4	4	4	5	4	4	5	2	2	1	4	3	3	4	3	3	3	2	3	4	1	1	3	1	3	2	3	2	4	3	2	4	3	4	3	5	4	2	2
296	2	18	1	2	1	4	1	0.5	4	4	3	5	4	4	4	5	4	4	4	3	4	4	5	5	3	4	4	4	4	3	4	4	4	3	4	4	4	4	4	5	3	4	4	2	2	2	2	2	4
281	2	19	4	2	1	4	2	0	3	4	4	4	3	4	4	3	4	4	4	4	4	3	3	3	4	4	4	4	3	4	3	3	3	4	4	3	3	3	3	3	3	3	4	2	2	2	2	2	3
342	2	20	3	2	2	2	2	0	4	3	3	3	3	3	4	3	4	2	3	2	2	3	2	3	2	2	3	2	3	3	3	3	2	3	3	2	2	3	4	3	4	4	4	3	3	3	3	2	2
270	2	19	6	2	2	1	2	0	5	4	5	5	4	4	4	5	4	4	3	3	4	4	3	3	3	3	4	4	3	4	3	3	3	3	4	4	3	4	4	4	3	4	3	3	3	3	3	2	2
350	1	19	5	2	1	2	1	0	5	5	5	5	5	5	4	5	5	2	2	3	3	2	1	1	3	3	1	4	3	3	2	3	2	1	1	4	2	3	1	4	3	3	2	2	3	3	3	2	3
340	2	18	3	2	2	3	1	0	5	3	3	4	4	4	4	3	3	2	2	3	4	2	3	3	3	3	3	4	2	2	3	4	3	3	5	3	2	3	1	2	2	1	4	3	4	4	3	2	5
341	1	20	4	2	1	4	1	1	5	4	2	5	4	5	5	4	5	2	2	3	2	2	3	3	1	1	3	2	2	2	2	3	3	3	3	2	2	3	2	4	2	3	2	3	4	4	5	2	5
385	2	19	1	2	2	2	2	0	4	4	4	3	3	3	4	4	5	3	4	3	4	3	3	4	2	3	2	3	3	3	4	3	3	3	5	4	3	4	5	4	5	4	5	2	1	1	2	2	2
356	2	20	1	2	1	2	1	1	5	5	4	5	4	4	5	5	4	5	3	3	4	3	3	4	3	3	4	4	3	3	3	3	3	4	5	4	3	4	4	2	4	4	4	2	2	1	3	2	3
288	2	19	4	2	2	2	2	0	5	5	5	4	4	4	5	5	4	5	4	5	4	5	4	5	4	5	4	5	4	4	5	5	4	4	5	3	5	4	5	4	3	4	4	4	4	5	4	5	3
272	1	23	2	2	1	4	2	0	4	4	4	4	4	4	4	4	4	1	3	3	2	3	2	2	2	2	1	3	1	1	1	3	3	3	2	2	2	2	2	2	2	2	2	4	5	5	5	5	5
220	2	19	3	2	2	2	1	0	5	5	5	5	5	5	5	5	5	1	1	1	1	1	1	1	2	2	2	2	2	3	3	3	2	2	2	2	2	2	2	2	2	2	2	5	5	5	5	5	5
293	1	20	6	2	3	3	2	0	5	3	3	4	4	4	4	3	5	1	1	2	2	2	2	3	3	1	2	2	3	4	3	2	2	1	1	2	2	2	1	1	1	2	3	4	4	5	5	5	4
259	1	20	3	2	2	2	2	0	5	4	5	3	5	4	5	2	5	1	2	3	3	2	1	1	2	2	1	3	1	2	2	1	2	2	1	2	2	1	2	1	1	2	2	3	5	3	5	4	5
Note:
Q2 Gender:1=Male, 2=Female;
Q3 Major:1=painting,2=drama and film studies,3=calligraphy,4=dance,5=visual communication design,6=aviation service arts and management;
Q4 Grade/Year:1=Freshman,2=Sophomore
Q5 At what grade did you start learning English:1 =the first grade of primary school;2=the third grade of primary school;3 = the first grade of junior high school
Q6 Total duration of English learning:1 =10–11 years;2 =12–13 years;3 = 9 years or less;4 = 14 years or more;
Q7 Have you ever been abroad:1=Yes; 2=No;
Task Value of Learning English（TVLE）:1=strongly disagree;2=disagree;3=neutral;4=agree;5=strongly agree;
Learning Engagement（LE）:1=strongly disagree;2=disagree;3=neutral;4=agree;5=strongly agree;
Self-Efficacy(SE): 1=strongly disagree;2=disagree;3=neutral;4=agree;5=strongly agree;
Learning Procrastination(LP): 1=strongly disagree;2=disagree;3=neutral;4=agree;5=strongly agree;
English achievement（EA）: full score is 100 points.
[truncated: 24 more columns]
